# Supplementary material for: Identifying acute myeloid leukemia subtypes based on pathway enrichment
Source: Front Pharmacol. 2025 Mar 21;16:1557112. doi: 10.3389/fphar.2025.1557112 (PMC11968745; doi:10.3389/fphar.2025.1557112)
Supplement: Supplementary file 1 [file Table1.XLS]

## Sheet: Sheet1
Natural killer cell mediated cytotoxicity	Antigen processing and presentation	T cell receptor signaling	B cell receptor signaling	Cell cycle	Mismatch repair	Homologous recombination	TGF beta signaling pathway	Hedgehog signaling pathway	PI3K Akt signaling.pathway	JAK STAT signaling pathway	mTOR signaling pathway	Glycolysis & Gluconeogenesis	Wnt signaling pathway		Stemness gene sets	Proliferation gene sets	Homeostasis gene sets	Migration gene sets
HLA-A	IFNG	CD3D	IGH	CCND1	SSBP1	SSBP1	CHRD	BMP2	EGF	IL2	SLC7A5	ACSS2	APC		DNMT3B	CCNB1	ADAR	BCL11B
HLA-B	TNF	CD3E	CD79A	CCND2	PMS2	RAD50	NOG	BMP4	TGFA	IL4	SLC3A2	GCK	APC2		PFAS	CDC20	ADGRG1	CCR2
HLA-C	PSME1	CD3G	CD79B	CCND3	MLH1	MRE11	NBL1	BMP5	EREG	IL7	SLC38A9	PGK2	AXIN1		XRCC5	CDKN3	ARHGEF5	EXT1
HLA-G	PSME2	CD247	LYN	CDK4	MSH6	NBN	MICOS10-NBL1	BMP6	AREG	IL9	ATP6V1A	PGK1	AXIN2		HAUS6	CDK1	ARMCX1	GAS6
HLA-E	PSME3	CD4	SYK	CDK6	MSH2	ATM	GREM1	BMP7	FGF1	IL15	ATP6V1B1	PDHB	BTRC		TET1	MAD2L1	ARMCX5-GPRASP2	GPLD1
KIR3DL2	HSPA8	CD8A	BTK	RB1	MSH3	BRCA1	GREM2	BMP8A	FGF2	IL21	ATP6V1B2	PDHA1	CACYBP		IGF2BP1	PRC1	BAP1	JAM2
KIR3DL1	HSPA1A	CD8B	DAPP1	RBL1	MLH3	BARD1	THBS1	BMP8B	FGF3	TSLP	ATP6V1C2	PDHA2	CAMK2A		PLAA	RRM2	CCN3	JAM3
KIR3DL3	HSPA2	CD8B2	BLNK	RBL2	RFC1	RBBP8	DCN	BTRC	FGF4	IL2RA	ATP6V1C1	PGM2	CAMK2B		TEX10		CRISPLD1	KIT
KIR2DL2	HSPA1L	PTPRC	VAV3	ABL1	RFC4	BRIP1	FMOD	CSNK1A1	FGF17	IL2RB	ATP6V1D	TPI1	CAMK2D		MSH6		EMCN	PTPRC
KIR2DL1	HSPA1B	LCK	VAV1	HDAC1	RFC2	TOPBP1	LEFTY1	CSNK1A1L	FGF6	IL2RG	ATP6V1E2	ACSS1	CAMK2G		DLGAP5		EXT1
KIR2DL3	HSPA6	FYN	VAV2	HDAC2	RFC5	ABRAXAS1	LEFTY2	CSNK1D	FGF7	IL4R	ATP6V1E1	FBP1	CCND1		MTREX		FOXA3
KIR2DL5A	HSPA4	ZAP70	RAC1	E2F1	RFC3	UIMC1	FST	CSNK1E	FGF8	IL7R	ATP6V1F	ADH1B	CCND2		SOHLH2		FSTL1
KLRC1	HSP90AA1	LCP2	RAC2	E2F2	PCNA	BABAM1	BMP2	CSNK1G1	FGF9	IL9R	ATP6V1G1	HK2	CCND3		RRAS2		GATA2
KLRD1	HSP90AB1	LAT	RAC3	E2F3	EXO1	BABAM2	BMP4	CSNK1G2	FGF10	IL15RA	ATP6V1G3	ADH1C	CER1		PAICS		GLIS2
PTPN6	HLA-A	ITK	PLCG2	E2F4	RPA1	BRCC3	BMP6	CSNK1G3	FGF16	IL21R	ATP6V1G2	HK1	CHD8		CPSF3		GPRASP2
PTPN11	HLA-B	TEC	PPP3CA	E2F5	RPA2	PALB2	INHBB	DHH	FGF5	CRLF2	ATP6V1H	HK3	CHP1		LIN28B		MYCT1
ICAM1	HLA-C	NCK1	PPP3CB	TFDP1	RPA3	BRCA2	BMP5	FBXW11	FGF18	IL3	LAMTOR1	ADH4	CHP2		IPO5		NLE1
ICAM2	HLA-F	NCK2	PPP3CC	TFDP2	RPA4	SEM1	BMP7	GAS1	FGF20	IL5	LAMTOR2	PGAM2	CREBBP		BMPR1A		OCIAD1
ITGAL	HLA-G	VAV3	PPP3R1	GSK3B	POLD1	SYCP3	BMP8B	GLI1	FGF22	CSF2	LAMTOR3	ADH5	CSNK1A1		ZNF788P		OCIAD2
ITGB2	HLA-E	VAV1	PPP3R2	TGFB1	POLD2	RPA1	BMP8A	GLI2	FGF19	IL3RA	LAMTOR4	PGAM1	CSNK1A1L		ASCC3		SEPTIN4
PTK2B	HSPA5	VAV2	NFATC1	TGFB2	POLD3	RPA2	GDF5	GLI3	FGF21	IL5RA	LAMTOR5	ADH1A	CSNK1E		FANCB		SOX4
VAV3	CANX	GRAP2	NFATC2	TGFB3	POLD4	RPA3	GDF6	GSK3B	FGF23	CSF2RA	FLCN	ALDOC	CSNK2A1		HMGA2		TCIRG1
VAV1	B2M	GRB2	NFATC3	SMAD2	LIG1	RPA4	GDF7	HHIP	NGF	CSF2RB	FNIP1	ALDH7A1	CSNK2A2		TRIM24		UBAP2L
VAV2	PDIA3	PAK1	GRB2	SMAD3		RAD51	AMH	IHH	BDNF	IL6	FNIP2	LDHAL6B	CSNK2B		ORC1		ZNF251
RAC1	CALR	PAK2	SOS1	SMAD4		RAD52	THSD4	LRP2	NTF3	IL11	RRAGA	PKLR	CTBP1		HDAC2
RAC2	TAPBP	PAK3	SOS2	MYC		RAD51B	FBN1	PRKACA	NTF4	IL13	RRAGB	LDHAL6A	CTBP2		HESX1
RAC3	TAP1	PAK4	RASGRP3	ZBTB17		RAD51C	LTBP1	PRKACB	INS	IL27	RRAGC	ENO1	CTNNB1		INHBE
PAK1	TAP2	PAK5	HRAS	CDKN2A		RAD51D	TGFB1	PRKACG	IGF1	IL31	RRAGD	PKM	CTNNBIP1		MIS18A
MAP2K1	CD8A	PAK6	KRAS	CDKN2B		XRCC2	TGFB2	PRKX	IGF2	OSM	SESN2	PFKP	CUL1		DCUN1D5
MAP2K2	CD8B	BUB1B-PAK6	NRAS	CDKN2C		XRCC3	TGFB3	PTCH1	PDGFA	LIF	CASTOR1	BPGM	CXXC4		MRPL3
MAPK1	CD8B2	RHOA	RAF1	CDKN2D		RAD54L	INHBA	PTCH2	PDGFB	CNTF	CASTOR2	PCK2	DAAM1		CENPH
MAPK3	KIR3DL2	CDC42	MAP2K1	CDKN1B		RAD54B	INHBC	RAB23	PDGFC	CTF1	MIOS	PCK1	DAAM2		MYCN
TNF	KIR3DL1	DLG1	MAP2K2	CDKN1C		POLD1	INHBE	SHH	PDGFD	CLCF1	SEH1L	ALDH1B1	DKK1		HAUS1
CSF2	KIR3DL3	MAPK11	MAPK1	CDKN1A		POLD2	NODAL	SMO	CSF1	IL6R	WDR24	ALDH2	DKK2		GDF3
IFNG	KIR2DL2	MAPK12	MAPK3	CCNE1		POLD3	NEO1	STK36	KITLG	IL6ST	WDR59	ALDH3A1	DKK4		TBCE
KIR2DS1	KIR2DL1	MAPK13	FOS	CCNE2		POLD4	HJV	SUFU	FLT3LG	IL11RA	SEC13	AKR1A1	DVL1		RIOK2
KIR2DS3	KIR2DL3	MAPK14	JUN	CDK2		BLM	BMPR1A	WNT1	VEGFA	IL13RA1	DEPDC5	FBP2	DVL2		BCKDHB
KIR2DS4	KIR2DL4	PLCG1	PRKCB	SKP1		TOP3A	BMPR1B	WNT10A	VEGFB	IL13RA2	NPRL2	PFKM	DVL3		RAD1
KIR2DS5	KIR2DL5A	PPP3CA	CARD11	CUL1		TOP3B	ACVR1	WNT10B	PGF	IL27RA	NPRL3	PFKL	EP300		NREP
KIR2DS2	KLRC1	PPP3CB	BCL10	RBX1		MUS81	BMPR2	WNT11	VEGFC	IL31RA	SKP2	LDHC	FBXW11		ADH5
KLRC2	KLRC2	PPP3CC	MALT1	SKP2		EME1	ACVR2A	WNT16	VEGFD	OSMR	RNF152	GAPDH	FOSL1		PLRG1
KLRC3	KLRC3	PPP3R1	CHUK	CCNA2			RGMA	WNT2	HGF	LIFR	RPTOR	ENO3	FRAT1		ROR1
NCR2	KLRC4	PPP3R2	IKBKB	CCNA1			RGMB	WNT2B	ANGPT1	CNTFR	AKT1S1	ENO2	FRAT2		RAB3B
TYROBP	KLRD1	NFATC1	IKBKG	CDC6			AMHR2	WNT3	ANGPT2	IL10	MTOR	PGAM4	FZD1		DIAPH3
LCK	KIR2DS1	NFATC2	NFKB1	CDC45			TGFBR1	WNT3A	ANGPT4	IL19	DEPTOR	ADH7	FZD10		GNL2
IGH	KIR2DS3	NFATC3	RELA	CDC7			TGFBR2	WNT4	EFNA1	IL22	MLST8	ADH6	FZD2		FGF2
FCGR3A	KIR2DS4	SOS1	NFKBIA	DBF4			ACVR1B	WNT5A	EFNA2	IL20	TELO2	LDHB	FZD3		NMNAT2
FCGR3B	KIR2DS5	SOS2	NFKBIB	CDK1			ACVR2B	WNT5B	EFNA3	IL24	TTI1	ALDH1A3	FZD4		KIF20A
NCR1	KIR2DS2	RASGRP1	NFKBIE	CCNB1			ACVR1C	WNT6	EFNA4	IL26	CLIP1	ALDH3B1	FZD5		CENPI
NCR3	IFI30	HRAS	IFITM1	CCNB2			IGSF1	WNT7A	EFNA5	IL10RA	GRB10	ALDH3B2	FZD6		DDX1
FCER1G	LGMN	KRAS	CD81	CCNB3			BAMBI	WNT7B	EGFR	IL10RB	LPIN1	ALDH9A1	FZD7		XXYLT1
CD247	CTSB	NRAS	CD19	CDC25B			SMAD1	WNT8A	ERBB2	IL20RA	LPIN3	ALDH3A2	FZD8		GPR176
ZAP70	HLA-DMA	RAF1	CR2	CDC25C			SMAD5	WNT8B	ERBB3	IL20RB	LPIN2	GALM	FZD9		BBS9
SYK	HLA-DMB	MAP2K1	PIK3R1	YWHAZ			SMAD9	WNT9A	ERBB4	IL22RA1	ULK1	ALDOA	GSK3B		RTRAF
LCP2	HLA-DOA	MAP2K2	PIK3R2	YWHAB			SMAD2	WNT9B	FGFR1	IL22RA2	ULK2	DLD	JUN		BOD1
LAT	HLA-DOB	MAPK1	PIK3R3	YWHAQ			SMAD3	ZIC2	FGFR2	IL12A	EIF4EBP1	DLAT	LEF1		CDC123
PLCG1	HLA-DPA1	MAPK3	PIK3CA	YWHAE			SMAD4		FGFR3	IL12B	EIF4E	ALDOB	LRP5		SNRPD3
PLCG2	HLA-DPB1	FOS	PIK3CD	YWHAH			SMAD6		FGFR4	IL23A	EIF4E2	G6PC2	LRP6		FAM118B
SH3BP2	HLA-DQA1	JUN	PIK3CB	YWHAG			SMAD7		NGFR	IL12RB1	EIF4E1B	LDHA	MAP3K7		DPH3
PIK3CA	HLA-DQA2	PRKCQ	AKT1	PLK1			SMURF1		NTRK1	IL12RB2	RPS6KB1	G6PC1	MAPK10		EIF2B3
PIK3CD	HLA-DQB1	CARD11	AKT2	WEE1			SMURF2		NTRK2	IL23R	RPS6KB2	PGM1	MAPK8		RPF2
PIK3CB	HLA-DRA	BCL10	AKT3	WEE2			ZFYVE9		INSR	EPO	EIF4B	GPI	MAPK9		APLP1
PIK3R1	HLA-DRB1	MALT1	GSK3B	PKMYT1			ZFYVE16		IGF1R	GH1	RPS6	KEGG_GLYCOLYSIS_GLUCONEOGENESIS	MMP7		DACT1
PIK3R2	HLA-DRB3	MAP3K7	FCGR2B	CCNH			HAMP		PDGFRA	GH2	STRADA	ACSS2	MYC		PDHB
PIK3R3	HLA-DRB4	MAP2K7	INPP5D	CDK7			ID1		PDGFRB	CSH1	STRADB	GCK	NFAT5		C14orf119
FYN	HLA-DRB5	MAPK8	INPPL1	ANAPC1			ID2		CSF1R	CSH2	STK11	PGK2	NFATC1		DTD1
SHC1	CD74	MAPK10	LILRB2	ANAPC2			ID3		KIT	PRL	CAB39	PGK1	NFATC2		SAMM50
SHC2	CTSL	MAPK9	LILRB1	CDC27			ID4		FLT3	THPO	CAB39L	PDHB	NFATC3		CCL26
SHC3	CTSS	CHUK	LILRB5	ANAPC4			RBL1		FLT1	CSF3	PRKAA1	PDHA1	NFATC4		MED20
SHC4	CD4	IKBKB	LILRB4	ANAPC5			E2F4		FLT4	LEP	PRKAA2	PDHA2	NKD1		UTP6
GRB2	CIITA	IKBKG	LILRA1	CDC16			E2F5		KDR	EPOR	TSC1	PGM2	NKD2		RARS2
SOS1	RFX5	NFKB1	LILRB3	ANAPC7			TFDP1		MET	GHR	TSC2	TPI1	NLK		ARMCX2
SOS2	RFXANK	RELA	LILRA3	CDC23			CREBBP		TEK	PRLR	TBC1D7	ACSS1	PLCB1		RARS
HRAS	RFXAP	NFKBIA	LILRA2	ANAPC10			EP300		EPHA2	MPL	TBC1D7-LOC100130357 readthrough [KO:K20396]	FBP1	PLCB2		MTHFD2
KRAS	CREB1	NFKBIB	LILRA4	ANAPC11			SP1		GRB2	CSF3R	RHEB	ADH1B	PLCB3		DHX15
NRAS	NFYA	NFKBIE	LILRA6	CDC26			TGIF1		SOS1	LEPR	DDIT4	HK2	PLCB4		HTR7
ARAF	NFYB	CD28	LILRA5	ANAPC13			TGIF2		SOS2	IFNA1	WNT1	ADH1C	PORCN		MTHFD1L
BRAF	NFYC	ICOS	LOC102725035	CDC20			MYC		HRAS	IFNA2	WNT2	HK1	PPARD		ARMC9
RAF1		CD40LG	CD22	PTTG1			CDKN2B		KRAS	IFNA4	WNT2B	HK3	PPP2CA		XPOT
MICB		PIK3R1	CD72	PTTG2			PITX2		NRAS	IFNA5	WNT3	ADH4	PPP2CB		IARS
MICA		PIK3R2	PTPN6	ESPL1			RBX1		RAF1	IFNA6	WNT3A	PGAM2	PPP2R1A		HDX
ULBP1		PIK3R3	PIK3AP1	SMC1A			CUL1		MAP2K1	IFNA7	WNT4	ADH5	PPP2R1B		ACTRT3
ULBP2		PIK3CA		SMC1B			SKP1		MAP2K2	IFNA8	WNT5A	PGAM1	PPP2R5A		ERCC2
ULBP3		PIK3CD		SMC3			MAPK1		MAPK1	IFNA10	WNT5B	ADH1A	PPP2R5B		TBC1D16
KLRK1		PIK3CB		STAG2			MAPK3		MAPK3	IFNA13	WNT6	ALDOC	PPP2R5C		GARS
KLRC4-KLRK1		PDPK1		STAG1			IFNG		IRS1	IFNA14	WNT7A	ALDH7A1	PPP2R5D		KIF7
HCST		AKT1		RAD21			TNF		TLR2	IFNA16	WNT7B	LDHAL6B	PPP2R5E		UBE2K
CD48		AKT2		TTK			RHOA		TLR4	IFNA17	WNT8A	PKLR	PPP3CA		SLC25A3
CD244		AKT3		BUB1			ROCK1		RAC1	IFNA21	WNT8B	LDHAL6A	PPP3CB		ICMT
PPP3CA		MAP3K8		BUB3			PPP2R1B		IGH	IFNB1	WNT9A	ENO1	PPP3CC		UGGT2
PPP3CB		MAP3K14		BUB1B			PPP2R1A		SYK	IFNE	WNT9B	PKM	PPP3R1		ATP11C
PPP3CC		GSK3B		MAD1L1			PPP2CA		CD19	IFNK	WNT10B	PFKP	PPP3R2		SLC24A1
PPP3R1		PDCD1		MAD2L1			PPP2CB		PIK3AP1	IFNL1	WNT10A	BPGM	PRICKLE1		EIF2AK4
PPP3R2		CTLA4		MAD2L2			RPS6KB1		GH1	IFNL2	WNT11	PCK2	PRICKLE2		GPX8
NFATC1		PTPN6		FZR1			RPS6KB2		GH2	IFNL3	WNT16	PCK1	PRKACA		ALX1
NFATC2		CBLB		CDC14B					CSH1	IFNW1	FZD1	ALDH1B1	PRKACB		OSTC
PRKCA		IL2		CDC14A					CSH2	IFNAR1	FZD7	ALDH2	PRKACG		TRPC4
PRKCB		IL4		ATR					PRL	IFNAR2	FZD2	ALDH3A1	PRKCA		HAS2
PRKCG		IL5		ATM					OSM	IFNLR1	FZD3	AKR1A1	PRKCB		FZD2
SH2D1B		IL10		TP53					IL2	IFNG	FZD4	FBP2	PRKCG		TRNT1
SH2D1A		IFNG		CHEK1					IL3	IFNGR1	FZD5	PFKM	PRKX		MMADHC
IFNGR1		CSF2		CHEK2					IL6	IFNGR2	FZD8	PFKL	PSEN1		SNX8
IFNGR2		TNF		CREBBP					IL4	EGF	FZD6	LDHC	RAC1		CDH6
IFNA1		CDK4		EP300					IL7	PDGFA	FZD10	GAPDH	RAC2		HAT1
IFNA2				PRKDC					IFNA1	PDGFB	FZD9	ENO3	RAC3		SEC11A
IFNA4				MDM2					IFNA2	EGFR	LRP5	ENO2	RBX1		DIMT1
IFNA5				GADD45A					IFNA4	PDGFRA	LRP6	PGAM4	RHOA		TM2D2
IFNA6				GADD45B					IFNA5	PDGFRB	DVL3	ADH7	ROCK1		FST
IFNA7				GADD45G					IFNA6	JAK1	DVL2	ADH6	ROCK2		GBE1
IFNA8				PCNA					IFNA7	JAK2	DVL1	LDHB	RUVBL1		GBE1
IFNA10				SFN					IFNA8	JAK3	GSK3B	ALDH1A3	SENP2
IFNA13				CDC25A					IFNA10	TYK2	TNF	ALDH3B1	SFRP1
IFNA14				ORC1					IFNA13	STAT1	TNFRSF1A	ALDH3B2	SFRP2
IFNA16				ORC2					IFNA14	STAT2	IKBKB	ALDH9A1	SFRP4
IFNA17				ORC3					IFNA16	STAT3	INS	ALDH3A2	SFRP5
IFNA21				ORC4					IFNA17	STAT4	IGF1	GALM	SIAH1
IFNB1				ORC5					IFNA21	STAT5A	INSR	ALDOA	SKP1
IFNAR1				ORC6					IFNB1	STAT5B	IGF1R	DLD	SKP1P2
IFNAR2				MCM2					EPO	STAT6	GRB2	DLAT	SMAD2
TNFSF10				MCM3					CSF3	IRF9	SOS1	ALDOB	SMAD3
TNFRSF10A				MCM4					GHR	CISH	SOS2	G6PC2	SMAD4
TNFRSF10B				MCM5					PRLR	SOCS1	HRAS	LDHA	SOX17
FASLG				MCM6					OSMR	SOCS2	KRAS	G6PC1	TBL1X
FAS				MCM7					IL2RA	SOCS3	NRAS	PGM1	TBL1XR1
GZMB									IL2RB	SOCS4	BRAF	GPI	TBL1Y
PRF1									IL2RG	SOCS5	RAF1	KEGG_GLYCOLYSIS_GLUCONEOGENESIS	TCF7
CASP3									IL3RA	SOCS7	MAP2K1	ACSS2	TCF7L1
BID									IL6R	SOCS6	MAP2K2	GCK	TCF7L2
RAET1G									IL4R	BCL2	MAPK1	PGK2	TP53
RAET1L									IL7R	MCL1	MAPK3	PGK1	VANGL1
RAET1E									IFNAR1	BCL2L1	RPS6KA3	PDHB	VANGL2
									IFNAR2	PIM1	RPS6KA1	PDHA1	WIF1
									EPOR	MYC	RPS6KA2	PDHA2	WNT1
									CSF3R	CCND1	RPS6KA6	PGM2	WNT10A
									JAK1	CCND2	IRS1	TPI1	WNT10B
									JAK2	CCND3	PIK3R1	ACSS1	WNT11
									JAK3	CDKN1A	PIK3R2	FBP1	WNT16
									COL1A1	AOX1	PIK3R3	ADH1B	WNT2
									COL1A2	GFAP	PIK3CA	HK2	WNT2B
									COL2A1	STAM2	PIK3CD	ADH1C	WNT3
									COL4A2	STAM	PIK3CB	HK1	WNT3A
									COL4A4	PTPN2	PTEN	HK3	WNT4
									COL4A6	PTPN6	PDPK1	ADH4	WNT5A
									COL4A1	CREBBP	AKT1	PGAM2	WNT5B
									COL4A5	EP300	AKT2	ADH5	WNT6
									COL4A3	PIAS1	AKT3	PGAM1	WNT7A
									COL6A1	PIAS2	CHUK	ADH1A	WNT7B
									COL6A2	PIAS3	MAPKAP1	ALDOC	WNT8A
									COL6A3	PIAS4	RICTOR	ALDH7A1	WNT8B
									COL6A6	FHL1	PRR5	LDHAL6B	WNT9A
									COL6A5	PTPN11	PRR5L	PKLR	WNT9B
									COL9A1	GRB2	RHOA	LDHAL6A
									COL9A2	SOS1	PRKCA	ENO1
									COL9A3	SOS2	PRKCB	PKM
									LAMA1	HRAS	PRKCG	PFKP
									LAMA2	RAF1	SGK1	BPGM
									LAMA3	PIK3CA		PCK2
									LAMA5	PIK3CD		PCK1
									LAMA4	PIK3CB		ALDH1B1
									LAMB1	PIK3R1		ALDH2
									LAMB2	PIK3R2		ALDH3A1
									LAMB3	PIK3R3		AKR1A1
									LAMB4	AKT1		FBP2
									LAMC1	AKT2		PFKM
									LAMC2	AKT3		PFKL
									LAMC3	MTOR		LDHC
									CHAD			GAPDH
									RELN			ENO3
									THBS1			ENO2
									COMP			PGAM4
									THBS2			ADH7
									THBS3			ADH6
									THBS4			LDHB
									FN1			ALDH1A3
									SPP1			ALDH3B1
									VTN			ALDH3B2
									TNC			ALDH9A1
									TNN			ALDH3A2
									TNR			GALM
									TNXB			ALDOA
									VWF			DLD
									IBSP			DLAT
									ITGA1			ALDOB
									ITGA2			G6PC2
									ITGA2B			LDHA
									ITGA3			G6PC1
									ITGA4			PGM1
									ITGA5			GPI
									ITGA6			KEGG_GLYCOLYSIS_GLUCONEOGENESIS
									ITGA7			ACSS2
									ITGA8			GCK
									ITGA9			PGK2
									ITGA10			PGK1
									ITGA11			PDHB
									ITGAV			PDHA1
									ITGB1			PDHA2
									ITGB3			PGM2
									ITGB4			TPI1
									ITGB5			ACSS1
									ITGB6			FBP1
									ITGB7			ADH1B
									ITGB8			HK2
									PTK2			ADH1C
									PIK3CA			HK1
									PIK3CD			HK3
									PIK3CB			ADH4
									PIK3R1			PGAM2
									PIK3R2			ADH5
									PIK3R3			PGAM1
									F2R			ADH1A
									CHRM1			ALDOC
									CHRM2			ALDH7A1
									LPAR1			LDHAL6B
									LPAR2			PKLR
									LPAR3			LDHAL6A
									LPAR4			ENO1
									LPAR5			PKM
									LPAR6			PFKP
									GNB1			BPGM
									GNB2			PCK2
									GNB3			PCK1
									GNB4			ALDH1B1
									GNB5			ALDH2
									GNG2			ALDH3A1
									GNG3			AKR1A1
									GNG4			FBP2
									GNG5			PFKM
									GNG7			PFKL
									GNG8			LDHC
									GNG10			GAPDH
									GNG11			ENO3
									GNG12			ENO2
									GNG13			PGAM4
									GNGT1			ADH7
									GNGT2			ADH6
									PIK3CG			LDHB
									PIK3R5			ALDH1A3
									PIK3R6			ALDH3B1
									PDPK1			ALDH3B2
									STK11			ALDH9A1
									PRKAA1			ALDH3A2
									PRKAA2			GALM
									DDIT4			ALDOA
									TSC1			DLD
									TSC2			DLAT
									RHEB			ALDOB
									MLST8			G6PC2
									MTOR			LDHA
									RPTOR			G6PC1
									EIF4EBP1			PGM1
									EIF4E			GPI
									EIF4E2			KEGG_GLYCOLYSIS_GLUCONEOGENESIS
									EIF4E1B			ACSS2
									RPS6KB1			GCK
									RPS6KB2			PGK2
									EIF4B			PGK1
									RPS6			PDHB
									PRKCA			PDHA1
									PKN1			PDHA2
									PKN2			PGM2
									PKN3			TPI1
									SGK1			ACSS1
									SGK2			FBP1
									SGK3			ADH1B
									C8orf44-SGK3			HK2
									AKT1			ADH1C
									AKT2			HK1
									AKT3			HK3
									MAGI1			ADH4
									MAGI2			PGAM2
									PTEN			ADH5
									THEM4			PGAM1
									PPP2CA			ADH1A
									PPP2CB			ALDOC
									PPP2R1B			ALDH7A1
									PPP2R1A			LDHAL6B
									PPP2R2A			PKLR
									PPP2R2B			LDHAL6A
									PPP2R2C			ENO1
									PPP2R2D			PKM
									PPP2R3B			PFKP
									PPP2R3C			BPGM
									PPP2R3A			PCK2
									PPP2R5B			PCK1
									PPP2R5C			ALDH1B1
									PPP2R5D			ALDH2
									PPP2R5E			ALDH3A1
									PPP2R5A			AKR1A1
									HSP90AA1			FBP2
									HSP90AB1			PFKM
									HSP90B1			PFKL
									CDC37			LDHC
									CRTC2			GAPDH
									PHLPP1			ENO3
									PHLPP2			ENO2
									TCL1A			PGAM4
									TCL1B			ADH7
									MTCP1			ADH6
									NOS3			LDHB
									BRCA1			ALDH1A3
									GSK3B			ALDH3B1
									GYS2			ALDH3B2
									GYS1			ALDH9A1
									PCK1			ALDH3A2
									PCK2			GALM
									G6PC1			ALDOA
									G6PC2			DLD
									G6PC3			DLAT
									MYC			ALDOB
									CCND1			G6PC2
									CDKN1A			LDHA
									CDKN1B			G6PC1
									CDK2			PGM1
									CDK4			GPI
									CDK6			KEGG_GLYCOLYSIS_GLUCONEOGENESIS
									CCND2			ACSS2
									CCND3			GCK
									CCNE1			PGK2
									CCNE2			PGK1
									FOXO3			PDHB
									RBL2			PDHA1
									FASLG			PDHA2
									BCL2L11			PGM2
									YWHAZ			TPI1
									YWHAB			ACSS1
									YWHAQ			FBP1
									YWHAE			ADH1B
									YWHAH			HK2
									YWHAG			ADH1C
									BAD			HK1
									BCL2L1			HK3
									BCL2			ADH4
									CASP9			PGAM2
									CREB1			ADH5
									ATF2			PGAM1
									ATF4			ADH1A
									CREB3			ALDOC
									CREB3L1			ALDH7A1
									CREB3L2			LDHAL6B
									CREB3L3			PKLR
									CREB3L4			LDHAL6A
									CREB5			ENO1
									ATF6B			PKM
									MCL1			PFKP
									RXRA			BPGM
									NR4A1			PCK2
									IKBKG			PCK1
									CHUK			ALDH1B1
									IKBKB			ALDH2
									RELA			ALDH3A1
									NFKB1			AKR1A1
									MYB			FBP2
									MDM2			PFKM
									TP53			PFKL
												LDHC
												GAPDH
												ENO3
												ENO2
												PGAM4
												ADH7
												ADH6
												LDHB
												ALDH1A3
												ALDH3B1
												ALDH3B2
												ALDH9A1
												ALDH3A2
												GALM
												ALDOA
												DLD
												DLAT
												ALDOB
												G6PC2
												LDHA
												G6PC1
												PGM1
												GPI
												KEGG_GLYCOLYSIS_GLUCONEOGENESIS
												ACSS2
												GCK
												PGK2
												PGK1
												PDHB
												PDHA1
												PDHA2
												PGM2
												TPI1
												ACSS1
												FBP1
												ADH1B
												HK2
												ADH1C
												HK1
												HK3
												ADH4
												PGAM2
												ADH5
												PGAM1
												ADH1A
												ALDOC
												ALDH7A1
												LDHAL6B
												PKLR
												LDHAL6A
												ENO1
												PKM
												PFKP
												BPGM
												PCK2
												PCK1
												ALDH1B1
												ALDH2
												ALDH3A1
												AKR1A1
												FBP2
												PFKM
												PFKL
												LDHC
												GAPDH
												ENO3
												ENO2
												PGAM4
												ADH7
												ADH6
												LDHB
												ALDH1A3
												ALDH3B1
												ALDH3B2
												ALDH9A1
												ALDH3A2
												GALM
												ALDOA
												DLD
												DLAT
												ALDOB
												G6PC2
												LDHA
												G6PC1
												PGM1
												GPI
												KEGG_GLYCOLYSIS_GLUCONEOGENESIS
												ACSS2
												GCK
												PGK2
												PGK1
												PDHB
												PDHA1
												PDHA2
												PGM2
												TPI1
												ACSS1
												FBP1
												ADH1B
												HK2
												ADH1C
												HK1
												HK3
												ADH4
												PGAM2
												ADH5
												PGAM1
												ADH1A
												ALDOC
												ALDH7A1
												LDHAL6B
												PKLR
												LDHAL6A
												ENO1
												PKM
												PFKP
												BPGM
												PCK2
												PCK1
												ALDH1B1
												ALDH2
												ALDH3A1
												AKR1A1
												FBP2
												PFKM
												PFKL
												LDHC
												GAPDH
												ENO3
												ENO2
												PGAM4
												ADH7
												ADH6
												LDHB
												ALDH1A3
												ALDH3B1
												ALDH3B2
												ALDH9A1
												ALDH3A2
												GALM
												ALDOA
												DLD
												DLAT
												ALDOB
												G6PC2
												LDHA
												G6PC1
												PGM1
												GPI
												KEGG_GLYCOLYSIS_GLUCONEOGENESIS
												ACSS2
												GCK
												PGK2
												PGK1
												PDHB
												PDHA1
												PDHA2
												PGM2
												TPI1
												ACSS1
												FBP1
												ADH1B
												HK2
												ADH1C
												HK1
												HK3
												ADH4
												PGAM2
												ADH5
												PGAM1
												ADH1A
												ALDOC
												ALDH7A1
												LDHAL6B
												PKLR
												LDHAL6A
												ENO1
												PKM
												PFKP
												BPGM
												PCK2
												PCK1
												ALDH1B1
												ALDH2
												ALDH3A1
												AKR1A1
												FBP2
												PFKM
												PFKL
												LDHC
												GAPDH
												ENO3
												ENO2
												PGAM4
												ADH7
												ADH6
												LDHB
												ALDH1A3
												ALDH3B1
												ALDH3B2
												ALDH9A1
												ALDH3A2
												GALM
												ALDOA
												DLD
												DLAT
												ALDOB
												G6PC2
												LDHA
												G6PC1
												PGM1
												GPI
												KEGG_GLYCOLYSIS_GLUCONEOGENESIS
												ACSS2
												GCK
												PGK2
												PGK1
												PDHB
												PDHA1
												PDHA2
												PGM2
												TPI1
												ACSS1
												FBP1
												ADH1B
												HK2
												ADH1C
												HK1
												HK3
												ADH4
												PGAM2
												ADH5
												PGAM1
												ADH1A
												ALDOC
												ALDH7A1
												LDHAL6B
												PKLR
												LDHAL6A
												ENO1
												PKM
												PFKP
												BPGM
												PCK2
												PCK1
												ALDH1B1
												ALDH2
												ALDH3A1
												AKR1A1
												FBP2
												PFKM
												PFKL
												LDHC
												GAPDH
												ENO3
												ENO2
												PGAM4
												ADH7
												ADH6
												LDHB
												ALDH1A3
												ALDH3B1
												ALDH3B2
												ALDH9A1
												ALDH3A2
												GALM
												ALDOA
												DLD
												DLAT
												ALDOB
												G6PC2
												LDHA
												G6PC1
												PGM1
												GPI
												KEGG_GLYCOLYSIS_GLUCONEOGENESIS
												ACSS2
												GCK
												PGK2
												PGK1
												PDHB
												PDHA1
												PDHA2
												PGM2
												TPI1
												ACSS1
												FBP1
												ADH1B
												HK2
												ADH1C
												HK1
												HK3
												ADH4
												PGAM2
												ADH5
												PGAM1
												ADH1A
												ALDOC
												ALDH7A1
												LDHAL6B
												PKLR
												LDHAL6A
												ENO1
												PKM
												PFKP
												BPGM
												PCK2
												PCK1
												ALDH1B1
												ALDH2
												ALDH3A1
												AKR1A1
												FBP2
												PFKM
												PFKL
												LDHC
												GAPDH
												ENO3
												ENO2
												PGAM4
												ADH7
												ADH6
												LDHB
												ALDH1A3
												ALDH3B1
												ALDH3B2
												ALDH9A1
												ALDH3A2
												GALM
												ALDOA
												DLD
												DLAT
												ALDOB
												G6PC2
												LDHA
												G6PC1
												PGM1
												GPI
												KEGG_GLYCOLYSIS_GLUCONEOGENESIS
												ACSS2
												GCK
												PGK2
												PGK1
												PDHB
												PDHA1
												PDHA2
												PGM2
												TPI1
												ACSS1
												FBP1
												ADH1B
												HK2
												ADH1C
												HK1
												HK3
												ADH4
												PGAM2
												ADH5
												PGAM1
												ADH1A
												ALDOC
												ALDH7A1
												LDHAL6B
												PKLR
												LDHAL6A
												ENO1
												PKM
												PFKP
												BPGM
												PCK2
												PCK1
												ALDH1B1
												ALDH2
												ALDH3A1
												AKR1A1
												FBP2
												PFKM
												PFKL
												LDHC
												GAPDH
												ENO3
												ENO2
												PGAM4
												ADH7
												ADH6
												LDHB
												ALDH1A3
												ALDH3B1
												ALDH3B2
												ALDH9A1
												ALDH3A2
												GALM
												ALDOA
												DLD
												DLAT
												ALDOB
												G6PC2
												LDHA
												G6PC1
												PGM1
												GPI
												KEGG_GLYCOLYSIS_GLUCONEOGENESIS
												ACSS2
												GCK
												PGK2
												PGK1
												PDHB
												PDHA1
												PDHA2
												PGM2
												TPI1
												ACSS1
												FBP1
												ADH1B
												HK2
												ADH1C
												HK1
												HK3
												ADH4
												PGAM2
												ADH5
												PGAM1
												ADH1A
												ALDOC
												ALDH7A1
												LDHAL6B
												PKLR
												LDHAL6A
												ENO1
												PKM
												PFKP
												BPGM
												PCK2
												PCK1
												ALDH1B1
												ALDH2
												ALDH3A1
												AKR1A1
												FBP2
												PFKM
												PFKL
												LDHC
												GAPDH
												ENO3
												ENO2
												PGAM4
												ADH7
												ADH6
												LDHB
												ALDH1A3
												ALDH3B1
												ALDH3B2
												ALDH9A1
												ALDH3A2
												GALM
												ALDOA
												DLD
												DLAT
												ALDOB
												G6PC2
												LDHA
												G6PC1
												PGM1
												GPI
												KEGG_GLYCOLYSIS_GLUCONEOGENESIS
												ACSS2
												GCK
												PGK2
												PGK1
												PDHB
												PDHA1
												PDHA2
												PGM2
												TPI1
												ACSS1
												FBP1
												ADH1B
												HK2
												ADH1C
												HK1
												HK3
												ADH4
												PGAM2
												ADH5
												PGAM1
												ADH1A
												ALDOC
												ALDH7A1
												LDHAL6B
												PKLR
												LDHAL6A
												ENO1
												PKM
												PFKP
												BPGM
												PCK2
												PCK1
												ALDH1B1
												ALDH2
												ALDH3A1
												AKR1A1
												FBP2
												PFKM
												PFKL
												LDHC
												GAPDH
												ENO3
												ENO2
												PGAM4
												ADH7
												ADH6
												LDHB
												ALDH1A3
												ALDH3B1
												ALDH3B2
												ALDH9A1
												ALDH3A2
												GALM
												ALDOA
												DLD
												DLAT
												ALDOB
												G6PC2
												LDHA
												G6PC1
												PGM1
												GPI
												KEGG_GLYCOLYSIS_GLUCONEOGENESIS
												ACSS2
												GCK
												PGK2
												PGK1
												PDHB
												PDHA1
												PDHA2
												PGM2
												TPI1
												ACSS1
												FBP1
												ADH1B
												HK2
												ADH1C
												HK1
												HK3
												ADH4
												PGAM2
												ADH5
												PGAM1
												ADH1A
												ALDOC
												ALDH7A1
												LDHAL6B
												PKLR
												LDHAL6A
												ENO1
												PKM
												PFKP
												BPGM
												PCK2
												PCK1
												ALDH1B1
												ALDH2
												ALDH3A1
												AKR1A1
												FBP2
												PFKM
												PFKL
												LDHC
												GAPDH
												ENO3
												ENO2
												PGAM4
												ADH7
												ADH6
												LDHB
												ALDH1A3
												ALDH3B1
												ALDH3B2
												ALDH9A1
												ALDH3A2
												GALM
												ALDOA
												DLD
												DLAT
												ALDOB
												G6PC2
												LDHA
												G6PC1
												PGM1
												GPI
												KEGG_GLYCOLYSIS_GLUCONEOGENESIS
												ACSS2
												GCK
												PGK2
												PGK1
												PDHB
												PDHA1
												PDHA2
												PGM2
												TPI1
												ACSS1
												FBP1
												ADH1B
												HK2
												ADH1C
												HK1
												HK3
												ADH4
												PGAM2
												ADH5
												PGAM1
												ADH1A
												ALDOC
												ALDH7A1
												LDHAL6B
												PKLR
												LDHAL6A
												ENO1
												PKM
												PFKP
												BPGM
												PCK2
												PCK1
												ALDH1B1
												ALDH2
												ALDH3A1
												AKR1A1
												FBP2
												PFKM
												PFKL
												LDHC
												GAPDH
												ENO3
												ENO2
												PGAM4
												ADH7
												ADH6
												LDHB
												ALDH1A3
												ALDH3B1
												ALDH3B2
												ALDH9A1
												ALDH3A2
												GALM
												ALDOA
												DLD
												DLAT
												ALDOB
												G6PC2
												LDHA
												G6PC1
												PGM1
												GPI
												KEGG_GLYCOLYSIS_GLUCONEOGENESIS
												ACSS2
												GCK
												PGK2
												PGK1
												PDHB
												PDHA1
												PDHA2
												PGM2
												TPI1
												ACSS1
												FBP1
												ADH1B
												HK2
												ADH1C
												HK1
												HK3
												ADH4
												PGAM2
												ADH5
												PGAM1
												ADH1A
												ALDOC
												ALDH7A1
												LDHAL6B
												PKLR
												LDHAL6A
												ENO1
												PKM
												PFKP
												BPGM
												PCK2
												PCK1
												ALDH1B1
												ALDH2
												ALDH3A1
												AKR1A1
												FBP2
												PFKM
												PFKL
												LDHC
												GAPDH
												ENO3
												ENO2
												PGAM4
												ADH7
												ADH6
												LDHB
												ALDH1A3
												ALDH3B1
												ALDH3B2
												ALDH9A1
												ALDH3A2
												GALM
												ALDOA
												DLD
												DLAT
												ALDOB
												G6PC2
												LDHA
												G6PC1
												PGM1
												GPI
												KEGG_GLYCOLYSIS_GLUCONEOGENESIS
												ACSS2
												GCK
												PGK2
												PGK1
												PDHB
												PDHA1
												PDHA2
												PGM2
												TPI1
												ACSS1
												FBP1
												ADH1B
												HK2
												ADH1C
												HK1
												HK3
												ADH4
												PGAM2
												ADH5
												PGAM1
												ADH1A
												ALDOC
												ALDH7A1
												LDHAL6B
												PKLR
												LDHAL6A
												ENO1
												PKM
												PFKP
												BPGM
												PCK2
												PCK1
												ALDH1B1
												ALDH2
												ALDH3A1
												AKR1A1
												FBP2
												PFKM
												PFKL
												LDHC
												GAPDH
												ENO3
												ENO2
												PGAM4
												ADH7
												ADH6
												LDHB
												ALDH1A3
												ALDH3B1
												ALDH3B2
												ALDH9A1
												ALDH3A2
												GALM
												ALDOA
												DLD
												DLAT
												ALDOB
												G6PC2
												LDHA
												G6PC1
												PGM1
												GPI
												KEGG_GLYCOLYSIS_GLUCONEOGENESIS
												ACSS2
												GCK
												PGK2
												PGK1
												PDHB
												PDHA1
												PDHA2
												PGM2
												TPI1
												ACSS1
												FBP1
												ADH1B
												HK2
												ADH1C
												HK1
												HK3
												ADH4
												PGAM2
												ADH5
												PGAM1
												ADH1A
												ALDOC
												ALDH7A1
												LDHAL6B
												PKLR
												LDHAL6A
												ENO1
												PKM
												PFKP
												BPGM
												PCK2
												PCK1
												ALDH1B1
												ALDH2
												ALDH3A1
												AKR1A1
												FBP2
												PFKM
												PFKL
												LDHC
												GAPDH
												ENO3
												ENO2
												PGAM4
												ADH7
												ADH6
												LDHB
												ALDH1A3
												ALDH3B1
												ALDH3B2
												ALDH9A1
												ALDH3A2
												GALM
												ALDOA
												DLD
												DLAT
												ALDOB
												G6PC2
												LDHA
												G6PC1
												PGM1
												GPI
												KEGG_GLYCOLYSIS_GLUCONEOGENESIS
												ACSS2
												GCK
												PGK2
												PGK1
												PDHB
												PDHA1
												PDHA2
												PGM2
												TPI1
												ACSS1
												FBP1
												ADH1B
												HK2
												ADH1C
												HK1
												HK3
												ADH4
												PGAM2
												ADH5
												PGAM1
												ADH1A
												ALDOC
												ALDH7A1
												LDHAL6B
												PKLR
												LDHAL6A
												ENO1
												PKM
												PFKP
												BPGM
												PCK2
												PCK1
												ALDH1B1
												ALDH2
												ALDH3A1
												AKR1A1
												FBP2
												PFKM
												PFKL
												LDHC
												GAPDH
												ENO3
												ENO2
												PGAM4
												ADH7
												ADH6
												LDHB
												ALDH1A3
												ALDH3B1
												ALDH3B2
												ALDH9A1
												ALDH3A2
												GALM
												ALDOA
												DLD
												DLAT
												ALDOB
												G6PC2
												LDHA
												G6PC1
												PGM1
												GPI
												KEGG_GLYCOLYSIS_GLUCONEOGENESIS
												ACSS2
												GCK
												PGK2
												PGK1
												PDHB
												PDHA1
												PDHA2
												PGM2
												TPI1
												ACSS1
												FBP1
												ADH1B
												HK2
												ADH1C
												HK1
												HK3
												ADH4
												PGAM2
												ADH5
												PGAM1
												ADH1A
												ALDOC
												ALDH7A1
												LDHAL6B
												PKLR
												LDHAL6A
												ENO1
												PKM
												PFKP
												BPGM
												PCK2
												PCK1
												ALDH1B1
												ALDH2
												ALDH3A1
												AKR1A1
												FBP2
												PFKM
												PFKL
												LDHC
												GAPDH
												ENO3
												ENO2
												PGAM4
												ADH7
												ADH6
												LDHB
												ALDH1A3
												ALDH3B1
												ALDH3B2
												ALDH9A1
												ALDH3A2
												GALM
												ALDOA
												DLD
												DLAT
												ALDOB
												G6PC2
												LDHA
												G6PC1
												PGM1
												GPI
												KEGG_GLYCOLYSIS_GLUCONEOGENESIS
												ACSS2
												GCK
												PGK2
												PGK1
												PDHB
												PDHA1
												PDHA2
												PGM2
												TPI1
												ACSS1
												FBP1
												ADH1B
												HK2
												ADH1C
												HK1
												HK3
												ADH4
												PGAM2
												ADH5
												PGAM1
												ADH1A
												ALDOC
												ALDH7A1
												LDHAL6B
												PKLR
												LDHAL6A
												ENO1
												PKM
												PFKP
												BPGM
												PCK2
												PCK1
												ALDH1B1
												ALDH2
												ALDH3A1
												AKR1A1
												FBP2
												PFKM
												PFKL
												LDHC
												GAPDH
												ENO3
												ENO2
												PGAM4
												ADH7
												ADH6
												LDHB
												ALDH1A3
												ALDH3B1
												ALDH3B2
												ALDH9A1
												ALDH3A2
												GALM
												ALDOA
												DLD
												DLAT
												ALDOB
												G6PC2
												LDHA
												G6PC1
												PGM1
												GPI
												KEGG_GLYCOLYSIS_GLUCONEOGENESIS
												ACSS2
												GCK
												PGK2
												PGK1
												PDHB
												PDHA1
												PDHA2
												PGM2
												TPI1
												ACSS1
												FBP1
												ADH1B
												HK2
												ADH1C
												HK1
												HK3
												ADH4
												PGAM2
												ADH5
												PGAM1
												ADH1A
												ALDOC
												ALDH7A1
												LDHAL6B
												PKLR
												LDHAL6A
												ENO1
												PKM
												PFKP
												BPGM
												PCK2
												PCK1
												ALDH1B1
												ALDH2
												ALDH3A1
												AKR1A1
												FBP2
												PFKM
												PFKL
												LDHC
												GAPDH
												ENO3
												ENO2
												PGAM4
												ADH7
												ADH6
												LDHB
												ALDH1A3
												ALDH3B1
												ALDH3B2
												ALDH9A1
												ALDH3A2
												GALM
												ALDOA
												DLD
												DLAT
												ALDOB
												G6PC2
												LDHA
												G6PC1
												PGM1
												GPI
												KEGG_GLYCOLYSIS_GLUCONEOGENESIS
												ACSS2
												GCK
												PGK2
												PGK1
												PDHB
												PDHA1
												PDHA2
												PGM2
												TPI1
												ACSS1
												FBP1
												ADH1B
												HK2
												ADH1C
												HK1
												HK3
												ADH4
												PGAM2
												ADH5
												PGAM1
												ADH1A
												ALDOC
												ALDH7A1
												LDHAL6B
												PKLR
												LDHAL6A
												ENO1
												PKM
												PFKP
												BPGM
												PCK2
												PCK1
												ALDH1B1
												ALDH2
												ALDH3A1
												AKR1A1
												FBP2
												PFKM
												PFKL
												LDHC
												GAPDH
												ENO3
												ENO2
												PGAM4
												ADH7
												ADH6
												LDHB
												ALDH1A3
												ALDH3B1
												ALDH3B2
												ALDH9A1
												ALDH3A2
												GALM
												ALDOA
												DLD
												DLAT
												ALDOB
												G6PC2
												LDHA
												G6PC1
												PGM1
												GPI
												KEGG_GLYCOLYSIS_GLUCONEOGENESIS
												ACSS2
												GCK
												PGK2
												PGK1
												PDHB
												PDHA1
												PDHA2
												PGM2
												TPI1
												ACSS1
												FBP1
												ADH1B
												HK2
												ADH1C
												HK1
												HK3
												ADH4
												PGAM2
												ADH5
												PGAM1
												ADH1A
												ALDOC
												ALDH7A1
												LDHAL6B
												PKLR
												LDHAL6A
												ENO1
												PKM
												PFKP
												BPGM
												PCK2
												PCK1
												ALDH1B1
												ALDH2
												ALDH3A1
												AKR1A1
												FBP2
												PFKM
												PFKL
												LDHC
												GAPDH
												ENO3
												ENO2
												PGAM4
												ADH7
												ADH6
												LDHB
												ALDH1A3
												ALDH3B1
												ALDH3B2
												ALDH9A1
												ALDH3A2
												GALM
												ALDOA
												DLD
												DLAT
												ALDOB
												G6PC2
												LDHA
												G6PC1
												PGM1
												GPI
												KEGG_GLYCOLYSIS_GLUCONEOGENESIS
												ACSS2
												GCK
												PGK2
												PGK1
												PDHB
												PDHA1
												PDHA2
												PGM2
												TPI1
												ACSS1
												FBP1
												ADH1B
												HK2
												ADH1C
												HK1
												HK3
												ADH4
												PGAM2
												ADH5
												PGAM1
												ADH1A
												ALDOC
												ALDH7A1
												LDHAL6B
												PKLR
												LDHAL6A
												ENO1
												PKM
												PFKP
												BPGM
												PCK2
												PCK1
												ALDH1B1
												ALDH2
												ALDH3A1
												AKR1A1
												FBP2
												PFKM
												PFKL
												LDHC
												GAPDH
												ENO3
												ENO2
												PGAM4
												ADH7
												ADH6
												LDHB
												ALDH1A3
												ALDH3B1
												ALDH3B2
												ALDH9A1
												ALDH3A2
												GALM
												ALDOA
												DLD
												DLAT
												ALDOB
												G6PC2
												LDHA
												G6PC1
												PGM1
												GPI
												KEGG_GLYCOLYSIS_GLUCONEOGENESIS
												ACSS2
												GCK
												PGK2
												PGK1
												PDHB
												PDHA1
												PDHA2
												PGM2
												TPI1
												ACSS1
												FBP1
												ADH1B
												HK2
												ADH1C
												HK1
												HK3
												ADH4
												PGAM2
												ADH5
												PGAM1
												ADH1A
												ALDOC
												ALDH7A1
												LDHAL6B
												PKLR
												LDHAL6A
												ENO1
												PKM
												PFKP
												BPGM
												PCK2
												PCK1
												ALDH1B1
												ALDH2
												ALDH3A1
												AKR1A1
												FBP2
												PFKM
												PFKL
												LDHC
												GAPDH
												ENO3
												ENO2
												PGAM4
												ADH7
												ADH6
												LDHB
												ALDH1A3
												ALDH3B1
												ALDH3B2
												ALDH9A1
												ALDH3A2
												GALM
												ALDOA
												DLD
												DLAT
												ALDOB
												G6PC2
												LDHA
												G6PC1
												PGM1
												GPI
												KEGG_GLYCOLYSIS_GLUCONEOGENESIS
												ACSS2
												GCK
												PGK2
												PGK1
												PDHB
												PDHA1
												PDHA2
												PGM2
												TPI1
												ACSS1
												FBP1
												ADH1B
												HK2
												ADH1C
												HK1
												HK3
												ADH4
												PGAM2
												ADH5
												PGAM1
												ADH1A
												ALDOC
												ALDH7A1
												LDHAL6B
												PKLR
												LDHAL6A
												ENO1
												PKM
												PFKP
												BPGM
												PCK2
												PCK1
												ALDH1B1
												ALDH2
												ALDH3A1
												AKR1A1
												FBP2
												PFKM
												PFKL
												LDHC
												GAPDH
												ENO3
												ENO2
												PGAM4
												ADH7
												ADH6
												LDHB
												ALDH1A3
												ALDH3B1
												ALDH3B2
												ALDH9A1
												ALDH3A2
												GALM
												ALDOA
												DLD
												DLAT
												ALDOB
												G6PC2
												LDHA
												G6PC1
												PGM1
												GPI
												KEGG_GLYCOLYSIS_GLUCONEOGENESIS
												ACSS2
												GCK
												PGK2
												PGK1
												PDHB
												PDHA1
												PDHA2
												PGM2
												TPI1
												ACSS1
												FBP1
												ADH1B
												HK2
												ADH1C
												HK1
												HK3
												ADH4
												PGAM2
												ADH5
												PGAM1
												ADH1A
												ALDOC
												ALDH7A1
												LDHAL6B
												PKLR
												LDHAL6A
												ENO1
												PKM
												PFKP
												BPGM
												PCK2
												PCK1
												ALDH1B1
												ALDH2
												ALDH3A1
												AKR1A1
												FBP2
												PFKM
												PFKL
												LDHC
												GAPDH
												ENO3
												ENO2
												PGAM4
												ADH7
												ADH6
												LDHB
												ALDH1A3
												ALDH3B1
												ALDH3B2
												ALDH9A1
												ALDH3A2
												GALM
												ALDOA
												DLD
												DLAT
												ALDOB
												G6PC2
												LDHA
												G6PC1
												PGM1
												GPI
												KEGG_GLYCOLYSIS_GLUCONEOGENESIS
												ACSS2
												GCK
												PGK2
												PGK1
												PDHB
												PDHA1
												PDHA2
												PGM2
												TPI1
												ACSS1
												FBP1
												ADH1B
												HK2
												ADH1C
												HK1
												HK3
												ADH4
												PGAM2
												ADH5
												PGAM1
												ADH1A
												ALDOC
												ALDH7A1
												LDHAL6B
												PKLR
												LDHAL6A
												ENO1
												PKM
												PFKP
												BPGM
												PCK2
												PCK1
												ALDH1B1
												ALDH2
												ALDH3A1
												AKR1A1
												FBP2
												PFKM
												PFKL
												LDHC
												GAPDH
												ENO3
												ENO2
												PGAM4
												ADH7
												ADH6
												LDHB
												ALDH1A3
												ALDH3B1
												ALDH3B2
												ALDH9A1
												ALDH3A2
												GALM
												ALDOA
												DLD
												DLAT
												ALDOB
												G6PC2
												LDHA
												G6PC1
												PGM1
												GPI
												KEGG_GLYCOLYSIS_GLUCONEOGENESIS
												ACSS2
												GCK
												PGK2
												PGK1
												PDHB
												PDHA1
												PDHA2
												PGM2
												TPI1
												ACSS1
												FBP1
												ADH1B
												HK2
												ADH1C
												HK1
												HK3
												ADH4
												PGAM2
												ADH5
												PGAM1
												ADH1A
												ALDOC
												ALDH7A1
												LDHAL6B
												PKLR
												LDHAL6A
												ENO1
												PKM
												PFKP
												BPGM
												PCK2
												PCK1
												ALDH1B1
												ALDH2
												ALDH3A1
												AKR1A1
												FBP2
												PFKM
												PFKL
												LDHC
												GAPDH
												ENO3
												ENO2
												PGAM4
												ADH7
												ADH6
												LDHB
												ALDH1A3
												ALDH3B1
												ALDH3B2
												ALDH9A1
												ALDH3A2
												GALM
												ALDOA
												DLD
												DLAT
												ALDOB
												G6PC2
												LDHA
												G6PC1
												PGM1
												GPI
												KEGG_GLYCOLYSIS_GLUCONEOGENESIS
												ACSS2
												GCK
												PGK2
												PGK1
												PDHB
												PDHA1
												PDHA2
												PGM2
												TPI1
												ACSS1
												FBP1
												ADH1B
												HK2
												ADH1C
												HK1
												HK3
												ADH4
												PGAM2
												ADH5
												PGAM1
												ADH1A
												ALDOC
												ALDH7A1
												LDHAL6B
												PKLR
												LDHAL6A
												ENO1
												PKM
												PFKP
												BPGM
												PCK2
												PCK1
												ALDH1B1
												ALDH2
												ALDH3A1
												AKR1A1
												FBP2
												PFKM
												PFKL
												LDHC
												GAPDH
												ENO3
												ENO2
												PGAM4
												ADH7
												ADH6
[truncated: 2,032 more rows]
