# Supplementary material for: Identifying acute myeloid leukemia subtypes based on pathway enrichment
Source: Front Pharmacol. 2025 Mar 21;16:1557112. doi: 10.3389/fphar.2025.1557112 (PMC11968745; doi:10.3389/fphar.2025.1557112)
Supplement: Supplementary file 3 [file Table4.CSV]

automated_textmining	coexpression	combined_score	database_annotated	EdgeBetweenness	experimentally_determined_interaction	gene_fusion	homology	interaction	name	neighborhood_on_chromosome	node1_string_id	node2_string_id	phylogenetic_cooccurrence	selected	shared interaction	shared name
0.482	0.0	0.482	0.0	38.04712868830515	0.0	0	0.0	interacts with	AREG (interacts with) CD4	0.0	9606.ENSP00000379097	9606.ENSP00000011653	0.0	false	interacts with	AREG (interacts with) CD4
0.995	0.507	0.998	0.4	9.85982905982906	0.0	0	0.0	interacts with	AREG (interacts with) EREG	0.0	9606.ENSP00000379097	9606.ENSP00000244869	0.0	false	interacts with	AREG (interacts with) EREG
0.212	0.0	0.506	0.4	13.843253968253968	0.0	0	0.0	interacts with	AREG (interacts with) PTK2	0.0	9606.ENSP00000379097	9606.ENSP00000341189	0.0	false	interacts with	AREG (interacts with) PTK2
0.435	0.044	0.436	0.0	10.273824215000683	0.0	0	0.0	interacts with	AREG (interacts with) CTSL	0.0	9606.ENSP00000379097	9606.ENSP00000345344	0.0	false	interacts with	AREG (interacts with) CTSL
0.481	0.056	0.489	0.0	32.14520202020201	0.0	0	0.0	interacts with	AREG (interacts with) IL10	0.0	9606.ENSP00000379097	9606.ENSP00000412237	0.0	false	interacts with	AREG (interacts with) IL10
0.431	0.0	0.792	0.65	5.767040149393089	0.0	0	0.0	interacts with	AREG (interacts with) IGF1R	0.0	9606.ENSP00000379097	9606.ENSP00000497069	0.0	false	interacts with	AREG (interacts with) IGF1R
0.525	0.073	0.54	0.0	42.00627616638052	0.0	0	0.0	interacts with	BLNK (interacts with) CD4	0.0	9606.ENSP00000224337	9606.ENSP00000011653	0.0	false	interacts with	BLNK (interacts with) CD4
0.365	0.108	0.409	0.0	26.087301587301578	0.0	0	0.0	interacts with	BLNK (interacts with) FCER1G	0.0	9606.ENSP00000224337	9606.ENSP00000289902	0.0	false	interacts with	BLNK (interacts with) FCER1G
0.353	0.175	0.443	0.0	14.126984126984125	0.0	0	0.0	interacts with	BLNK (interacts with) FCGR2B	0.0	9606.ENSP00000224337	9606.ENSP00000351497	0.0	false	interacts with	BLNK (interacts with) FCGR2B
0.51	0.072	0.525	0.0	9.220561880666244	0.0	0	0.0	interacts with	BLNK (interacts with) LILRB3	0.0	9606.ENSP00000224337	9606.ENSP00000245620	0.0	false	interacts with	BLNK (interacts with) LILRB3
0.586	0.195	0.653	0.0	11.356128958760536	0.0	0	0.0	interacts with	CD4 (interacts with) CD74	0.0	9606.ENSP00000011653	9606.ENSP00000009530	0.0	false	interacts with	CD4 (interacts with) CD74
0.401	0.0	0.401	0.0	75.34444444444443	0.0	0	0.0	interacts with	CD4 (interacts with) NOG	0.0	9606.ENSP00000011653	9606.ENSP00000328181	0.0	false	interacts with	CD4 (interacts with) NOG
0.411	0.102	0.448	0.0	24.275784672843493	0.0	0	0.0	interacts with	CD4 (interacts with) IFI30	0.0	9606.ENSP00000011653	9606.ENSP00000384886	0.0	false	interacts with	CD4 (interacts with) IFI30
0.359	0.099	0.451	0.0	32.717215007215	0.126	0	0.0	interacts with	CD4 (interacts with) LILRA4	0.0	9606.ENSP00000011653	9606.ENSP00000291759	0.0	false	interacts with	CD4 (interacts with) LILRA4
0.456	0.069	0.489	0.0	31.864845938375353	0.071	0	0.0	interacts with	CD4 (interacts with) ITGB3	0.0	9606.ENSP00000011653	9606.ENSP00000452786	0.0	false	interacts with	CD4 (interacts with) ITGB3
0.453	0.095	0.49	0.0	24.872969187675057	0.052	0	0.0	interacts with	CD4 (interacts with) CTSL	0.0	9606.ENSP00000011653	9606.ENSP00000345344	0.0	false	interacts with	CD4 (interacts with) CTSL
0.435	0.0	0.545	0.0	29.33870090482993	0.0	0	0.0	interacts with	CD4 (interacts with) IL13RA1	0.0	9606.ENSP00000011653	9606.ENSP00000360730	0.228	false	interacts with	CD4 (interacts with) IL13RA1
0.575	0.0	0.575	0.0	24.282403870639158	0.0	0	0.0	interacts with	CD4 (interacts with) LEP	0.0	9606.ENSP00000011653	9606.ENSP00000312652	0.0	false	interacts with	CD4 (interacts with) LEP
0.576	0.083	0.595	0.0	18.15095238095238	0.0	0	0.0	interacts with	CD4 (interacts with) TNFSF10	0.0	9606.ENSP00000011653	9606.ENSP00000241261	0.0	false	interacts with	CD4 (interacts with) TNFSF10
0.507	0.138	0.596	0.0	18.971428571428568	0.126	0	0.0	interacts with	CD4 (interacts with) LILRB4	0.0	9606.ENSP00000011653	9606.ENSP00000375616	0.0	false	interacts with	CD4 (interacts with) LILRB4
0.549	0.182	0.62	0.0	9.45	0.052	0	0.0	interacts with	CD4 (interacts with) CTSS	0.0	9606.ENSP00000011653	9606.ENSP00000357981	0.0	false	interacts with	CD4 (interacts with) CTSS
0.562	0.217	0.642	0.0	17.70217365726254	0.0	0	0.0	interacts with	CD4 (interacts with) FCER1G	0.0	9606.ENSP00000011653	9606.ENSP00000289902	0.0	false	interacts with	CD4 (interacts with) FCER1G
0.625	0.253	0.708	0.0	9.014285714285712	0.0	0	0.0	interacts with	CD4 (interacts with) IL10RA	0.0	9606.ENSP00000011653	9606.ENSP00000227752	0.0	false	interacts with	CD4 (interacts with) IL10RA
0.667	0.195	0.72	0.0	30.516459371548255	0.0	0	0.0	interacts with	CD4 (interacts with) LILRB2	0.0	9606.ENSP00000011653	9606.ENSP00000375629	0.0	false	interacts with	CD4 (interacts with) LILRB2
0.698	0.105	0.743	0.0	18.548000977517106	0.126	0	0.0	interacts with	CD4 (interacts with) LILRB1	0.0	9606.ENSP00000011653	9606.ENSP00000315997	0.0	false	interacts with	CD4 (interacts with) LILRB1
0.703	0.178	0.745	0.0	22.835873015873023	0.0	0	0.0	interacts with	CD4 (interacts with) CIITA	0.0	9606.ENSP00000011653	9606.ENSP00000485010	0.0	false	interacts with	CD4 (interacts with) CIITA
0.74	0.136	0.765	0.0	18.453333333333333	0.0	0	0.0	interacts with	CD4 (interacts with) IL12RB1	0.0	9606.ENSP00000011653	9606.ENSP00000470788	0.0	false	interacts with	CD4 (interacts with) IL12RB1
0.779	0.141	0.814	0.0	8.429071791807736	0.097	0	0.0	interacts with	CD4 (interacts with) TLR2	0.0	9606.ENSP00000011653	9606.ENSP00000260010	0.0	false	interacts with	CD4 (interacts with) TLR2
0.801	0.056	0.817	0.0	33.60732714138286	0.107	0	0.0	interacts with	CD4 (interacts with) THBS1	0.0	9606.ENSP00000011653	9606.ENSP00000260356	0.0	false	interacts with	CD4 (interacts with) THBS1
0.773	0.276	0.834	0.0	15.04878618113912	0.071	0	0.0	interacts with	CD4 (interacts with) ITGB2	0.0	9606.ENSP00000011653	9606.ENSP00000380948	0.0	false	interacts with	CD4 (interacts with) ITGB2
0.817	0.128	0.842	0.0	11.690976553712494	0.091	0	0.0	interacts with	CD4 (interacts with) FCGR2B	0.0	9606.ENSP00000011653	9606.ENSP00000351497	0.0	false	interacts with	CD4 (interacts with) FCGR2B
0.307	0.084	0.859	0.0	41.44012387681119	0.797	0	0.0	interacts with	CD4 (interacts with) PTK2	0.0	9606.ENSP00000011653	9606.ENSP00000341189	0.0	false	interacts with	CD4 (interacts with) PTK2
0.886	0.128	0.902	0.0	6.4523809523809526	0.097	0	0.0	interacts with	CD4 (interacts with) TLR4	0.0	9606.ENSP00000011653	9606.ENSP00000363089	0.0	false	interacts with	CD4 (interacts with) TLR4
0.939	0.109	0.959	0.0	21.00048213584966	0.176	0	0.0	interacts with	CD4 (interacts with) FCGR3B	0.0	9606.ENSP00000011653	9606.ENSP00000433642	0.2	false	interacts with	CD4 (interacts with) FCGR3B
0.939	0.182	0.964	0.0	17.298230465950926	0.176	0	0.0	interacts with	CD4 (interacts with) FCGR3A	0.0	9606.ENSP00000011653	9606.ENSP00000356946	0.222	false	interacts with	CD4 (interacts with) FCGR3A
0.974	0.094	0.976	0.0	12.691212382388855	0.0	0	0.0	interacts with	CD4 (interacts with) IL10	0.0	9606.ENSP00000011653	9606.ENSP00000412237	0.0	false	interacts with	CD4 (interacts with) IL10
0.139	0.176	0.438	0.0	13.210951621477934	0.262	0	0.0	interacts with	CD74 (interacts with) HSPA6	0.053	9606.ENSP00000009530	9606.ENSP00000310219	0.0	false	interacts with	CD74 (interacts with) HSPA6
0.269	0.262	0.438	0.0	5.06904761904762	0.0	0	0.0	interacts with	CD74 (interacts with) IL10RA	0.0	9606.ENSP00000009530	9606.ENSP00000227752	0.0	false	interacts with	CD74 (interacts with) IL10RA
0.418	0.117	0.464	0.0	10.800728291316524	0.0	0	0.0	interacts with	CD74 (interacts with) FCGR3B	0.0	9606.ENSP00000009530	9606.ENSP00000433642	0.0	false	interacts with	CD74 (interacts with) FCGR3B
0.356	0.23	0.483	0.0	5.144537815126052	0.0	0	0.0	interacts with	CD74 (interacts with) FCGR2B	0.0	9606.ENSP00000009530	9606.ENSP00000351497	0.0	false	interacts with	CD74 (interacts with) FCGR2B
0.397	0.223	0.512	0.0	12.9628419086933	0.0	0	0.0	interacts with	CD74 (interacts with) FCER1G	0.0	9606.ENSP00000009530	9606.ENSP00000289902	0.0	false	interacts with	CD74 (interacts with) FCER1G
0.417	0.228	0.53	0.0	10.184061624649857	0.0	0	0.0	interacts with	CD74 (interacts with) FCGR3A	0.0	9606.ENSP00000009530	9606.ENSP00000356946	0.0	false	interacts with	CD74 (interacts with) FCGR3A
0.481	0.228	0.582	0.0	7.433275874452344	0.0	0	0.0	interacts with	CD74 (interacts with) IFI30	0.0	9606.ENSP00000009530	9606.ENSP00000384886	0.0	false	interacts with	CD74 (interacts with) IFI30
0.542	0.178	0.612	0.0	5.920728291316526	0.052	0	0.0	interacts with	CD74 (interacts with) TLR2	0.0	9606.ENSP00000009530	9606.ENSP00000260010	0.0	false	interacts with	CD74 (interacts with) TLR2
0.65	0.05	0.653	0.0	17.42937977055624	0.0	0	0.0	interacts with	CD74 (interacts with) IL10	0.0	9606.ENSP00000009530	9606.ENSP00000412237	0.0	false	interacts with	CD74 (interacts with) IL10
0.641	0.182	0.697	0.0	5.180952380952381	0.052	0	0.0	interacts with	CD74 (interacts with) TLR4	0.0	9606.ENSP00000009530	9606.ENSP00000363089	0.0	false	interacts with	CD74 (interacts with) TLR4
0.571	0.377	0.721	0.0	10.95923141186299	0.0	0	0.0	interacts with	CD74 (interacts with) ITGB2	0.0	9606.ENSP00000009530	9606.ENSP00000380948	0.0	false	interacts with	CD74 (interacts with) ITGB2
0.733	0.402	0.833	0.0	6.608253968253969	0.0	0	0.0	interacts with	CD74 (interacts with) CIITA	0.0	9606.ENSP00000009530	9606.ENSP00000485010	0.0	false	interacts with	CD74 (interacts with) CIITA
0.763	0.284	0.981	0.9	3.019047619047619	0.0	0	0.0	interacts with	CD74 (interacts with) CTSS	0.0	9606.ENSP00000009530	9606.ENSP00000357981	0.0	false	interacts with	CD74 (interacts with) CTSS
0.327	0.111	0.993	0.9	9.804507257448435	0.9	0	0.0	interacts with	CD74 (interacts with) CTSL	0.0	9606.ENSP00000009530	9606.ENSP00000345344	0.0	false	interacts with	CD74 (interacts with) CTSL
0.386	0.188	0.48	0.0	14.750158730158729	0.0	0	0.0	interacts with	CIITA (interacts with) TLR2	0.0	9606.ENSP00000485010	9606.ENSP00000260010	0.0	false	interacts with	CIITA (interacts with) TLR2
0.324	0.21	0.443	0.0	7.066031746031745	0.0	0	0.0	interacts with	CIITA (interacts with) CTSS	0.0	9606.ENSP00000485010	9606.ENSP00000357981	0.0	false	interacts with	CIITA (interacts with) CTSS
0.36	0.172	0.448	0.0	10.054126984126984	0.0	0	0.0	interacts with	CIITA (interacts with) TLR4	0.0	9606.ENSP00000485010	9606.ENSP00000363089	0.0	false	interacts with	CIITA (interacts with) TLR4
0.512	0.122	0.553	0.0	6.072640953817425	0.0	0	0.0	interacts with	CIITA (interacts with) IFI30	0.0	9606.ENSP00000485010	9606.ENSP00000384886	0.0	false	interacts with	CIITA (interacts with) IFI30
0.462	0.072	0.479	0.0	25.479466350642824	0.0	0	0.0	interacts with	CIITA (interacts with) IL10	0.0	9606.ENSP00000485010	9606.ENSP00000412237	0.0	false	interacts with	CIITA (interacts with) IL10
0.299	0.066	0.526	0.0	24.27063492063491	0.334	0	0.0	interacts with	COL2A1 (interacts with) THBS1	0.0	9606.ENSP00000369889	9606.ENSP00000260356	0.0	false	interacts with	COL2A1 (interacts with) THBS1
0.165	0.055	0.699	0.65	26.767460317460316	0.0	0	0.0	interacts with	COL2A1 (interacts with) PTK2	0.0	9606.ENSP00000369889	9606.ENSP00000341189	0.0	false	interacts with	COL2A1 (interacts with) PTK2
0.23	0.069	0.608	0.4	4.107142857142858	0.0	0	0.594	interacts with	COL2A1 (interacts with) COL6A1	0.0	9606.ENSP00000369889	9606.ENSP00000355180	0.197	false	interacts with	COL2A1 (interacts with) COL6A1
0.14	0.042	0.686	0.65	4.107142857142858	0.0	0	0.0	interacts with	COL2A1 (interacts with) ITGA7	0.0	9606.ENSP00000369889	9606.ENSP00000452120	0.0	false	interacts with	COL2A1 (interacts with) ITGA7
0.196	0.0	0.709	0.65	30.747619047619043	0.051	0	0.0	interacts with	COL2A1 (interacts with) ITGB3	0.0	9606.ENSP00000369889	9606.ENSP00000452786	0.0	false	interacts with	COL2A1 (interacts with) ITGB3
0.437	0.137	0.778	0.4	12.497457770987182	0.328	0	0.0	interacts with	COL6A1 (interacts with) THBS1	0.0	9606.ENSP00000355180	9606.ENSP00000260356	0.0	false	interacts with	COL6A1 (interacts with) THBS1
0.147	0.062	0.695	0.65	15.289334521687461	0.0	0	0.0	interacts with	COL6A1 (interacts with) PTK2	0.0	9606.ENSP00000355180	9606.ENSP00000341189	0.0	false	interacts with	COL6A1 (interacts with) PTK2
0.504	0.092	0.533	0.0	47.07256175197351	0.045	0	0.0	interacts with	COL6A1 (interacts with) ITGB2	0.0	9606.ENSP00000355180	9606.ENSP00000380948	0.0	false	interacts with	COL6A1 (interacts with) ITGB2
0.406	0.099	0.796	0.65	2.0	0.0	0	0.0	interacts with	COL6A1 (interacts with) ITGA7	0.0	9606.ENSP00000355180	9606.ENSP00000452120	0.0	false	interacts with	COL6A1 (interacts with) ITGA7
0.548	0.088	0.844	0.65	13.747788812494695	0.045	0	0.0	interacts with	COL6A1 (interacts with) ITGB3	0.0	9606.ENSP00000355180	9606.ENSP00000452786	0.0	false	interacts with	COL6A1 (interacts with) ITGB3
0.414	0.093	0.445	0.0	90.0	0.0	0	0.0	interacts with	CREB5 (interacts with) FCGR3B	0.0	9606.ENSP00000350359	9606.ENSP00000433642	0.0	false	interacts with	CREB5 (interacts with) FCGR3B
0.392	0.081	0.417	0.0	24.235516770810886	0.0	0	0.0	interacts with	CTSL (interacts with) IL10	0.0	9606.ENSP00000345344	9606.ENSP00000412237	0.0	false	interacts with	CTSL (interacts with) IL10
0.363	0.132	0.424	0.0	13.05294117647058	0.0	0	0.0	interacts with	CTSL (interacts with) TLR4	0.0	9606.ENSP00000345344	9606.ENSP00000363089	0.0	false	interacts with	CTSL (interacts with) TLR4
0.374	0.205	0.481	0.0	7.800071823601236	0.0	0	0.0	interacts with	CTSL (interacts with) IFI30	0.0	9606.ENSP00000345344	9606.ENSP00000384886	0.0	false	interacts with	CTSL (interacts with) IFI30
0.108	0.044	0.91	0.9	9.469607843137254	0.0	0	0.932	interacts with	CTSL (interacts with) CTSS	0.0	9606.ENSP00000345344	9606.ENSP00000357981	0.074	false	interacts with	CTSL (interacts with) CTSS
0.201	0.436	0.951	0.9	4.402380952380954	0.0	0	0.0	interacts with	CTSS (interacts with) IL10RA	0.0	9606.ENSP00000357981	9606.ENSP00000227752	0.0	false	interacts with	CTSS (interacts with) IL10RA
0.301	0.248	0.451	0.0	6.674285714285716	0.0	0	0.0	interacts with	CTSS (interacts with) TNFSF10	0.0	9606.ENSP00000357981	9606.ENSP00000241261	0.0	false	interacts with	CTSS (interacts with) TNFSF10
0.452	0.279	0.588	0.0	5.599299719887956	0.0	0	0.0	interacts with	CTSS (interacts with) TLR2	0.0	9606.ENSP00000357981	9606.ENSP00000260010	0.0	false	interacts with	CTSS (interacts with) TLR2
0.3	0.386	0.552	0.0	10.268029878618112	0.0	0	0.0	interacts with	CTSS (interacts with) FCER1G	0.0	9606.ENSP00000357981	9606.ENSP00000289902	0.0	false	interacts with	CTSS (interacts with) FCER1G
0.268	0.266	0.439	0.0	5.346918767507003	0.0	0	0.0	interacts with	CTSS (interacts with) FCGR2B	0.0	9606.ENSP00000357981	9606.ENSP00000351497	0.0	false	interacts with	CTSS (interacts with) FCGR2B
0.323	0.239	0.463	0.0	8.848347338935572	0.0	0	0.0	interacts with	CTSS (interacts with) FCGR3A	0.0	9606.ENSP00000357981	9606.ENSP00000356946	0.0	false	interacts with	CTSS (interacts with) FCGR3A
0.137	0.354	0.425	0.0	11.758506069094304	0.052	0	0.0	interacts with	CTSS (interacts with) LILRB2	0.0	9606.ENSP00000357981	9606.ENSP00000375629	0.0	false	interacts with	CTSS (interacts with) LILRB2
0.324	0.203	0.438	0.0	10.131680672268903	0.0	0	0.0	interacts with	CTSS (interacts with) FCGR3B	0.0	9606.ENSP00000357981	9606.ENSP00000433642	0.0	false	interacts with	CTSS (interacts with) FCGR3B
0.505	0.097	0.534	0.0	14.495180636357105	0.0	0	0.0	interacts with	CTSS (interacts with) IL10	0.0	9606.ENSP00000357981	9606.ENSP00000412237	0.0	false	interacts with	CTSS (interacts with) IL10
0.516	0.258	0.626	0.0	3.9785714285714286	0.0	0	0.0	interacts with	CTSS (interacts with) TLR4	0.0	9606.ENSP00000357981	9606.ENSP00000363089	0.0	false	interacts with	CTSS (interacts with) TLR4
0.519	0.352	0.675	0.0	6.0999425411190105	0.0	0	0.0	interacts with	CTSS (interacts with) IFI30	0.0	9606.ENSP00000357981	9606.ENSP00000384886	0.0	false	interacts with	CTSS (interacts with) IFI30
0.557	0.403	0.724	0.0	10.078571428571427	0.0	0	0.0	interacts with	CTSS (interacts with) ITGB2	0.0	9606.ENSP00000357981	9606.ENSP00000380948	0.0	false	interacts with	CTSS (interacts with) ITGB2
0.397	0.06	0.408	0.0	90.0	0.0	0	0.0	interacts with	EREG (interacts with) SGK1	0.0	9606.ENSP00000244869	9606.ENSP00000356832	0.0	false	interacts with	EREG (interacts with) SGK1
0.394	0.072	0.413	0.0	123.6028083028083	0.0	0	0.0	interacts with	EREG (interacts with) IL10	0.0	9606.ENSP00000244869	9606.ENSP00000412237	0.0	false	interacts with	EREG (interacts with) IL10
0.183	0.0	0.488	0.4	33.41990231990232	0.0	0	0.0	interacts with	EREG (interacts with) PTK2	0.0	9606.ENSP00000244869	9606.ENSP00000341189	0.0	false	interacts with	EREG (interacts with) PTK2
0.339	0.0	0.759	0.65	10.133333333333333	0.0	0	0.0	interacts with	EREG (interacts with) IGF1R	0.0	9606.ENSP00000244869	9606.ENSP00000497069	0.0	false	interacts with	EREG (interacts with) IGF1R
0.39	0.187	0.946	0.9	90.0	0.0	0	0.0	interacts with	FBP1 (interacts with) HK3	0.0	9606.ENSP00000408025	9606.ENSP00000292432	0.0	false	interacts with	FBP1 (interacts with) HK3
0.245	0.372	0.505	0.0	11.068959985829055	0.0	0	0.0	interacts with	FCER1G (interacts with) IL10RA	0.0	9606.ENSP00000289902	9606.ENSP00000227752	0.0	false	interacts with	FCER1G (interacts with) IL10RA
0.305	0.339	0.521	0.0	13.362240568834496	0.0	0	0.0	interacts with	FCER1G (interacts with) LILRB3	0.0	9606.ENSP00000289902	9606.ENSP00000245620	0.0	false	interacts with	FCER1G (interacts with) LILRB3
0.629	0.264	0.715	0.0	23.93768664084453	0.0	0	0.0	interacts with	FCER1G (interacts with) LILRA1	0.0	9606.ENSP00000289902	9606.ENSP00000251372	0.0	false	interacts with	FCER1G (interacts with) LILRA1
0.629	0.265	0.715	0.0	10.759770460018137	0.0	0	0.0	interacts with	FCER1G (interacts with) TLR2	0.0	9606.ENSP00000289902	9606.ENSP00000260010	0.0	false	interacts with	FCER1G (interacts with) TLR2
0.427	0.0	0.426	0.0	57.57755209187098	0.0	0	0.0	interacts with	FCER1G (interacts with) PTK2	0.0	9606.ENSP00000289902	9606.ENSP00000341189	0.0	false	interacts with	FCER1G (interacts with) PTK2
0.315	0.209	0.435	0.0	35.91089010404799	0.0	0	0.0	interacts with	FCER1G (interacts with) LILRA6	0.0	9606.ENSP00000289902	9606.ENSP00000379651	0.0	false	interacts with	FCER1G (interacts with) LILRA6
0.249	0.303	0.454	0.0	10.028571428571427	0.0	0	0.0	interacts with	FCER1G (interacts with) LILRB4	0.0	9606.ENSP00000289902	9606.ENSP00000375616	0.0	false	interacts with	FCER1G (interacts with) LILRB4
0.0	0.458	0.458	0.0	55.754858866623536	0.0	0	0.0	interacts with	FCER1G (interacts with) HK3	0.0	9606.ENSP00000289902	9606.ENSP00000292432	0.0	false	interacts with	FCER1G (interacts with) HK3
0.433	0.121	0.48	0.0	30.305962352227702	0.0	0	0.0	interacts with	FCER1G (interacts with) IL10	0.0	9606.ENSP00000289902	9606.ENSP00000412237	0.0	false	interacts with	FCER1G (interacts with) IL10
0.402	0.264	0.542	0.0	13.513681593770478	0.0	0	0.0	interacts with	FCER1G (interacts with) TLR4	0.0	9606.ENSP00000289902	9606.ENSP00000363089	0.0	false	interacts with	FCER1G (interacts with) TLR4
0.475	0.206	0.565	0.0	8.695191409897292	0.0	0	0.0	interacts with	FCER1G (interacts with) LILRB1	0.0	9606.ENSP00000289902	9606.ENSP00000315997	0.0	false	interacts with	FCER1G (interacts with) LILRB1
0.217	0.502	0.593	0.0	17.665692738633915	0.0	0	0.0	interacts with	FCER1G (interacts with) IFI30	0.0	9606.ENSP00000289902	9606.ENSP00000384886	0.0	false	interacts with	FCER1G (interacts with) IFI30
0.349	0.47	0.64	0.0	7.523809523809523	0.0	0	0.0	interacts with	FCER1G (interacts with) LILRB2	0.0	9606.ENSP00000289902	9606.ENSP00000375629	0.0	false	interacts with	FCER1G (interacts with) LILRB2
0.653	0.562	0.841	0.0	14.603692386045324	0.0	0	0.0	interacts with	FCER1G (interacts with) ITGB2	0.0	9606.ENSP00000289902	9606.ENSP00000380948	0.0	false	interacts with	FCER1G (interacts with) ITGB2
0.805	0.234	0.844	0.0	6.658145363408522	0.0	0	0.0	interacts with	FCER1G (interacts with) FCGR2B	0.0	9606.ENSP00000289902	9606.ENSP00000351497	0.0	false	interacts with	FCER1G (interacts with) FCGR2B
0.897	0.268	0.921	0.0	25.40952380952381	0.0	0	0.0	interacts with	FCER1G (interacts with) LILRA2	0.0	9606.ENSP00000289902	9606.ENSP00000375618	0.0	false	interacts with	FCER1G (interacts with) LILRA2
0.937	0.167	0.994	0.9	15.798412698412697	0.0	0	0.0	interacts with	FCER1G (interacts with) LILRA4	0.0	9606.ENSP00000289902	9606.ENSP00000291759	0.0	false	interacts with	FCER1G (interacts with) LILRA4
0.996	0.389	0.999	0.9	10.83719298245614	0.0	0	0.0	interacts with	FCER1G (interacts with) FCGR3B	0.0	9606.ENSP00000289902	9606.ENSP00000433642	0.0	false	interacts with	FCER1G (interacts with) FCGR3B
0.997	0.403	0.999	0.9	5.503859649122807	0.0	0	0.0	interacts with	FCER1G (interacts with) FCGR3A	0.0	9606.ENSP00000289902	9606.ENSP00000356946	0.0	false	interacts with	FCER1G (interacts with) FCGR3A
0.31	0.325	0.514	0.0	5.269278033794163	0.0	0	0.0	interacts with	FCGR2B (interacts with) IL10RA	0.0	9606.ENSP00000351497	9606.ENSP00000227752	0.0	false	interacts with	FCGR2B (interacts with) IL10RA
0.28	0.225	0.419	0.0	9.066197679834954	0.0	0	0.0	interacts with	FCGR2B (interacts with) LILRB3	0.0	9606.ENSP00000351497	9606.ENSP00000245620	0.0	false	interacts with	FCGR2B (interacts with) LILRB3
0.673	0.199	0.727	0.0	5.276190476190476	0.0	0	0.0	interacts with	FCGR2B (interacts with) TLR2	0.0	9606.ENSP00000351497	9606.ENSP00000260010	0.0	false	interacts with	FCGR2B (interacts with) TLR2
0.415	0.155	0.485	0.0	13.01158958001063	0.0	0	0.0	interacts with	FCGR2B (interacts with) HSPA6	0.0	9606.ENSP00000351497	9606.ENSP00000310219	0.0	false	interacts with	FCGR2B (interacts with) HSPA6
0.311	0.207	0.43	0.0	5.709604894589415	0.0	0	0.0	interacts with	FCGR2B (interacts with) LILRB1	0.0	9606.ENSP00000351497	9606.ENSP00000315997	0.0	false	interacts with	FCGR2B (interacts with) LILRB1
0.273	0.208	0.4	0.0	6.880952380952382	0.0	0	0.0	interacts with	FCGR2B (interacts with) LILRB4	0.0	9606.ENSP00000351497	9606.ENSP00000375616	0.0	false	interacts with	FCGR2B (interacts with) LILRB4
0.271	0.349	0.531	0.0	9.343358395989974	0.091	0	0.0	interacts with	FCGR2B (interacts with) LILRB2	0.0	9606.ENSP00000351497	9606.ENSP00000375629	0.0	false	interacts with	FCGR2B (interacts with) LILRB2
0.441	0.239	0.556	0.0	7.519047619047621	0.0	0	0.864	interacts with	FCGR2B (interacts with) FCGR3B	0.0	9606.ENSP00000351497	9606.ENSP00000433642	0.0	false	interacts with	FCGR2B (interacts with) FCGR3B
0.58	0.19	0.645	0.0	6.9900063251106905	0.0	0	0.0	interacts with	FCGR2B (interacts with) TLR4	0.0	9606.ENSP00000351497	9606.ENSP00000363089	0.0	false	interacts with	FCGR2B (interacts with) TLR4
0.686	0.08	0.699	0.0	19.910988121092483	0.0	0	0.0	interacts with	FCGR2B (interacts with) IL10	0.0	9606.ENSP00000351497	9606.ENSP00000412237	0.0	false	interacts with	FCGR2B (interacts with) IL10
0.646	0.306	0.744	0.0	6.019047619047621	0.0	0	0.824	interacts with	FCGR2B (interacts with) FCGR3A	0.0	9606.ENSP00000351497	9606.ENSP00000356946	0.0	false	interacts with	FCGR2B (interacts with) FCGR3A
0.702	0.281	0.777	0.0	12.42959046457498	0.0	0	0.0	interacts with	FCGR2B (interacts with) ITGB2	0.0	9606.ENSP00000351497	9606.ENSP00000380948	0.0	false	interacts with	FCGR2B (interacts with) ITGB2
0.602	0.306	0.712	0.0	8.688094184963253	0.0	0	0.0	interacts with	FCGR3A (interacts with) IL10RA	0.0	9606.ENSP00000356946	9606.ENSP00000227752	0.0	false	interacts with	FCGR3A (interacts with) IL10RA
0.436	0.181	0.518	0.0	16.11982748434361	0.0	0	0.0	interacts with	FCGR3A (interacts with) TNFSF10	0.0	9606.ENSP00000356946	9606.ENSP00000241261	0.0	false	interacts with	FCGR3A (interacts with) TNFSF10
0.248	0.271	0.428	0.0	13.503434421587823	0.0	0	0.0	interacts with	FCGR3A (interacts with) LILRB3	0.0	9606.ENSP00000356946	9606.ENSP00000245620	0.0	false	interacts with	FCGR3A (interacts with) LILRB3
0.132	0.345	0.49	0.0	20.942246525404414	0.176	0	0.0	interacts with	FCGR3A (interacts with) LILRA1	0.0	9606.ENSP00000356946	9606.ENSP00000251372	0.0	false	interacts with	FCGR3A (interacts with) LILRA1
0.622	0.433	0.777	0.0	6.897180652165173	0.0	0	0.0	interacts with	FCGR3A (interacts with) TLR2	0.0	9606.ENSP00000356946	9606.ENSP00000260010	0.0	false	interacts with	FCGR3A (interacts with) TLR2
0.336	0.178	0.94	0.9	16.114469507101084	0.0	0	0.0	interacts with	FCGR3A (interacts with) LILRA4	0.0	9606.ENSP00000356946	9606.ENSP00000291759	0.0	false	interacts with	FCGR3A (interacts with) LILRA4
0.0	0.464	0.464	0.0	59.94308338720099	0.0	0	0.0	interacts with	FCGR3A (interacts with) HK3	0.0	9606.ENSP00000356946	9606.ENSP00000292432	0.0	false	interacts with	FCGR3A (interacts with) HK3
0.407	0.199	0.505	0.0	22.44989367357788	0.0	0	0.0	interacts with	FCGR3A (interacts with) HSPA6	0.0	9606.ENSP00000356946	9606.ENSP00000310219	0.0	false	interacts with	FCGR3A (interacts with) HSPA6
0.595	0.164	0.647	0.0	9.089025996363455	0.0	0	0.0	interacts with	FCGR3A (interacts with) LILRB1	0.0	9606.ENSP00000356946	9606.ENSP00000315997	0.0	false	interacts with	FCGR3A (interacts with) LILRB1
0.246	0.167	0.437	0.0	22.07619047619048	0.176	0	0.0	interacts with	FCGR3A (interacts with) LILRA2	0.0	9606.ENSP00000356946	9606.ENSP00000375618	0.0	false	interacts with	FCGR3A (interacts with) LILRA2
0.394	0.175	0.479	0.0	9.36190476190476	0.0	0	0.0	interacts with	FCGR3A (interacts with) LILRB4	0.0	9606.ENSP00000356946	9606.ENSP00000375616	0.0	false	interacts with	FCGR3A (interacts with) LILRB4
0.649	0.06	0.656	0.0	35.079175966792064	0.0	0	0.0	interacts with	FCGR3A (interacts with) ITGB3	0.0	9606.ENSP00000356946	9606.ENSP00000452786	0.0	false	interacts with	FCGR3A (interacts with) ITGB3
0.579	0.122	0.669	0.0	15.848425430778374	0.176	0	0.0	interacts with	FCGR3A (interacts with) IL12RB1	0.0	9606.ENSP00000356946	9606.ENSP00000470788	0.0	false	interacts with	FCGR3A (interacts with) IL12RB1
0.663	0.368	0.777	0.0	13.458161893146409	0.0	0	0.0	interacts with	FCGR3A (interacts with) ITGB2	0.0	9606.ENSP00000356946	9606.ENSP00000380948	0.0	false	interacts with	FCGR3A (interacts with) ITGB2
0.801	0.06	0.805	0.0	27.083321398410284	0.0	0	0.0	interacts with	FCGR3A (interacts with) IL10	0.0	9606.ENSP00000356946	9606.ENSP00000412237	0.0	false	interacts with	FCGR3A (interacts with) IL10
0.514	0.566	0.811	0.0	9.2271679197995	0.176	0	0.0	interacts with	FCGR3A (interacts with) LILRB2	0.0	9606.ENSP00000356946	9606.ENSP00000375629	0.0	false	interacts with	FCGR3A (interacts with) LILRB2
0.93	0.196	0.941	0.0	10.417895157984042	0.0	0	0.0	interacts with	FCGR3A (interacts with) TLR4	0.0	9606.ENSP00000356946	9606.ENSP00000363089	0.0	false	interacts with	FCGR3A (interacts with) TLR4
0.442	0.421	0.978	0.9	5.6	0.421	0	0.986	interacts with	FCGR3A (interacts with) FCGR3B	0.0	9606.ENSP00000356946	9606.ENSP00000433642	0.047	false	interacts with	FCGR3A (interacts with) FCGR3B
0.602	0.205	0.67	0.0	9.545107759623887	0.0	0	0.0	interacts with	FCGR3B (interacts with) IL10RA	0.0	9606.ENSP00000433642	9606.ENSP00000227752	0.0	false	interacts with	FCGR3B (interacts with) IL10RA
0.418	0.084	0.444	0.0	14.2121351766513	0.0	0	0.0	interacts with	FCGR3B (interacts with) TNFSF10	0.0	9606.ENSP00000433642	9606.ENSP00000241261	0.0	false	interacts with	FCGR3B (interacts with) TNFSF10
0.249	0.252	0.414	0.0	18.003434421587823	0.0	0	0.0	interacts with	FCGR3B (interacts with) LILRB3	0.0	9606.ENSP00000433642	9606.ENSP00000245620	0.0	false	interacts with	FCGR3B (interacts with) LILRB3
0.134	0.271	0.434	0.0	24.54224652540441	0.176	0	0.0	interacts with	FCGR3B (interacts with) LILRA1	0.0	9606.ENSP00000433642	9606.ENSP00000251372	0.0	false	interacts with	FCGR3B (interacts with) LILRA1
0.622	0.171	0.673	0.0	8.261886534518112	0.0	0	0.0	interacts with	FCGR3B (interacts with) TLR2	0.0	9606.ENSP00000433642	9606.ENSP00000260010	0.0	false	interacts with	FCGR3B (interacts with) TLR2
0.369	0.126	0.425	0.0	16.514469507101087	0.0	0	0.0	interacts with	FCGR3B (interacts with) LILRA4	0.0	9606.ENSP00000433642	9606.ENSP00000291759	0.0	false	interacts with	FCGR3B (interacts with) LILRA4
0.333	0.177	0.427	0.0	20.44989367357788	0.0	0	0.0	interacts with	FCGR3B (interacts with) HSPA6	0.0	9606.ENSP00000433642	9606.ENSP00000310219	0.0	false	interacts with	FCGR3B (interacts with) HSPA6
0.581	0.127	0.618	0.0	10.489025996363457	0.0	0	0.0	interacts with	FCGR3B (interacts with) LILRB1	0.0	9606.ENSP00000433642	9606.ENSP00000315997	0.0	false	interacts with	FCGR3B (interacts with) LILRB1
0.898	0.173	0.912	0.0	11.691575399311342	0.0	0	0.0	interacts with	FCGR3B (interacts with) TLR4	0.0	9606.ENSP00000433642	9606.ENSP00000363089	0.0	false	interacts with	FCGR3B (interacts with) TLR4
0.395	0.135	0.454	0.0	10.028571428571427	0.0	0	0.0	interacts with	FCGR3B (interacts with) LILRB4	0.0	9606.ENSP00000433642	9606.ENSP00000375616	0.0	false	interacts with	FCGR3B (interacts with) LILRB4
0.248	0.25	0.495	0.0	23.409523809523815	0.176	0	0.0	interacts with	FCGR3B (interacts with) LILRA2	0.0	9606.ENSP00000433642	9606.ENSP00000375618	0.0	false	interacts with	FCGR3B (interacts with) LILRA2
0.513	0.29	0.69	0.0	15.560501253132832	0.176	0	0.0	interacts with	FCGR3B (interacts with) LILRB2	0.0	9606.ENSP00000433642	9606.ENSP00000375629	0.0	false	interacts with	FCGR3B (interacts with) LILRB2
0.784	0.25	0.831	0.0	15.358161893146415	0.0	0	0.0	interacts with	FCGR3B (interacts with) ITGB2	0.0	9606.ENSP00000433642	9606.ENSP00000380948	0.0	false	interacts with	FCGR3B (interacts with) ITGB2
0.8	0.048	0.802	0.0	31.652239734975684	0.0	0	0.0	interacts with	FCGR3B (interacts with) IL10	0.0	9606.ENSP00000433642	9606.ENSP00000412237	0.0	false	interacts with	FCGR3B (interacts with) IL10
0.349	0.127	0.49	0.0	13.946464646464648	0.176	0	0.0	interacts with	FCGR3B (interacts with) IL12RB1	0.0	9606.ENSP00000433642	9606.ENSP00000470788	0.0	false	interacts with	FCGR3B (interacts with) IL12RB1
0.649	0.066	0.658	0.0	34.3125093001254	0.0	0	0.0	interacts with	FCGR3B (interacts with) ITGB3	0.0	9606.ENSP00000433642	9606.ENSP00000452786	0.0	false	interacts with	FCGR3B (interacts with) ITGB3
0.0	0.419	0.418	0.0	13.035294117647057	0.0	0	0.0	interacts with	HK3 (interacts with) LILRB3	0.0	9606.ENSP00000292432	9606.ENSP00000245620	0.0	false	interacts with	HK3 (interacts with) LILRB3
0.0	0.502	0.502	0.0	6.000000000000001	0.0	0	0.0	interacts with	HK3 (interacts with) LILRA1	0.0	9606.ENSP00000292432	9606.ENSP00000251372	0.0	false	interacts with	HK3 (interacts with) LILRA1
0.0	0.481	0.481	0.0	42.06676362852834	0.0	0	0.0	interacts with	HK3 (interacts with) LILRB2	0.0	9606.ENSP00000292432	9606.ENSP00000375629	0.0	false	interacts with	HK3 (interacts with) LILRB2
0.148	0.149	0.926	0.9	20.877671451355653	0.102	0	0.0	interacts with	HSPA6 (interacts with) TLR2	0.0	9606.ENSP00000310219	9606.ENSP00000260010	0.0	false	interacts with	HSPA6 (interacts with) TLR2
0.133	0.349	0.411	0.0	17.50463908640379	0.0	0	0.0	interacts with	IFI30 (interacts with) LILRB2	0.0	9606.ENSP00000384886	9606.ENSP00000375629	0.0	false	interacts with	IFI30 (interacts with) LILRB2
0.176	0.347	0.439	0.0	14.881024204553617	0.0	0	0.0	interacts with	IFI30 (interacts with) ITGB2	0.0	9606.ENSP00000384886	9606.ENSP00000380948	0.0	false	interacts with	IFI30 (interacts with) ITGB2
0.352	0.056	0.401	0.0	9.036572577749046	0.098	0	0.0	interacts with	IGF1R (interacts with) THBS1	0.0	9606.ENSP00000497069	9606.ENSP00000260356	0.0	false	interacts with	IGF1R (interacts with) THBS1
0.666	0.0	0.666	0.0	17.692128133304603	0.0	0	0.0	interacts with	IGF1R (interacts with) LEP	0.0	9606.ENSP00000497069	9606.ENSP00000312652	0.0	false	interacts with	IGF1R (interacts with) LEP
0.697	0.047	0.978	0.9	11.019485743015153	0.331	0	0.609	interacts with	IGF1R (interacts with) PTK2	0.0	9606.ENSP00000497069	9606.ENSP00000341189	0.0	false	interacts with	IGF1R (interacts with) PTK2
0.589	0.0	0.593	0.0	45.74508367449543	0.052	0	0.0	interacts with	IGF1R (interacts with) IL10	0.0	9606.ENSP00000497069	9606.ENSP00000412237	0.0	false	interacts with	IGF1R (interacts with) IL10
0.326	0.068	0.932	0.9	16.304769087122025	0.052	0	0.0	interacts with	IGF1R (interacts with) ITGB3	0.0	9606.ENSP00000497069	9606.ENSP00000452786	0.0	false	interacts with	IGF1R (interacts with) ITGB3
0.998	0.072	0.999	0.9	11.828571428571427	0.988	0	0.0	interacts with	IL10 (interacts with) IL10RA	0.0	9606.ENSP00000412237	9606.ENSP00000227752	0.0	false	interacts with	IL10 (interacts with) IL10RA
0.542	0.056	0.549	0.0	18.2931746031746	0.0	0	0.0	interacts with	IL10 (interacts with) TNFSF10	0.0	9606.ENSP00000412237	9606.ENSP00000241261	0.0	false	interacts with	IL10 (interacts with) TNFSF10
0.952	0.09	0.956	0.0	14.107813517917883	0.062	0	0.0	interacts with	IL10 (interacts with) TLR2	0.0	9606.ENSP00000412237	9606.ENSP00000260010	0.0	false	interacts with	IL10 (interacts with) TLR2
0.447	0.049	0.451	0.0	36.08729913017839	0.0	0	0.0	interacts with	IL10 (interacts with) THBS1	0.0	9606.ENSP00000412237	9606.ENSP00000260356	0.0	false	interacts with	IL10 (interacts with) THBS1
0.798	0.083	0.806	0.0	20.60285204991086	0.0	0	0.0	interacts with	IL10 (interacts with) LEP	0.0	9606.ENSP00000412237	9606.ENSP00000312652	0.0	false	interacts with	IL10 (interacts with) LEP
0.486	0.257	0.602	0.0	25.42808429289454	0.0	0	0.0	interacts with	IL10 (interacts with) LILRB1	0.0	9606.ENSP00000412237	9606.ENSP00000315997	0.0	false	interacts with	IL10 (interacts with) LILRB1
0.616	0.0	0.859	0.65	26.4034777050906	0.0	0	0.0	interacts with	IL10 (interacts with) IL13RA1	0.0	9606.ENSP00000412237	9606.ENSP00000360730	0.0	false	interacts with	IL10 (interacts with) IL13RA1
0.939	0.068	0.943	0.0	9.535714285714285	0.079	0	0.0	interacts with	IL10 (interacts with) TLR4	0.0	9606.ENSP00000412237	9606.ENSP00000363089	0.0	false	interacts with	IL10 (interacts with) TLR4
0.645	0.138	0.681	0.0	21.001587301587303	0.0	0	0.0	interacts with	IL10 (interacts with) LILRB4	0.0	9606.ENSP00000412237	9606.ENSP00000375616	0.0	false	interacts with	IL10 (interacts with) LILRB4
0.494	0.124	0.538	0.0	53.57619047619047	0.0	0	0.0	interacts with	IL10 (interacts with) LILRA2	0.0	9606.ENSP00000412237	9606.ENSP00000375618	0.0	false	interacts with	IL10 (interacts with) LILRA2
0.693	0.126	0.72	0.0	44.40754965381501	0.0	0	0.0	interacts with	IL10 (interacts with) LILRB2	0.0	9606.ENSP00000412237	9606.ENSP00000375629	0.0	false	interacts with	IL10 (interacts with) LILRB2
0.57	0.056	0.576	0.0	18.397141420670827	0.0	0	0.0	interacts with	IL10 (interacts with) ITGB2	0.0	9606.ENSP00000412237	9606.ENSP00000380948	0.0	false	interacts with	IL10 (interacts with) ITGB2
0.136	0.042	0.685	0.65	76.36428571428571	0.0	0	0.0	interacts with	IL10 (interacts with) PRLR	0.0	9606.ENSP00000412237	9606.ENSP00000482954	0.0	false	interacts with	IL10 (interacts with) PRLR
0.768	0.124	0.922	0.65	16.595555555555556	0.0	0	0.0	interacts with	IL10 (interacts with) IL12RB1	0.0	9606.ENSP00000412237	9606.ENSP00000470788	0.0	false	interacts with	IL10 (interacts with) IL12RB1
0.206	0.424	0.524	0.0	12.611817128686196	0.0	0	0.0	interacts with	IL10RA (interacts with) LILRB2	0.0	9606.ENSP00000227752	9606.ENSP00000375629	0.0	false	interacts with	IL10RA (interacts with) LILRB2
0.454	0.183	0.535	0.0	3.626190476190476	0.0	0	0.0	interacts with	IL10RA (interacts with) TLR4	0.0	9606.ENSP00000227752	9606.ENSP00000363089	0.0	false	interacts with	IL10RA (interacts with) TLR4
0.432	0.264	0.564	0.0	5.233563748079877	0.0	0	0.0	interacts with	IL10RA (interacts with) TLR2	0.0	9606.ENSP00000227752	9606.ENSP00000260010	0.0	false	interacts with	IL10RA (interacts with) TLR2
0.516	0.182	0.587	0.0	4.81	0.0	0	0.0	interacts with	IL10RA (interacts with) IL12RB1	0.0	9606.ENSP00000227752	9606.ENSP00000470788	0.0	false	interacts with	IL10RA (interacts with) IL12RB1
0.31	0.443	0.599	0.0	10.784920634920631	0.0	0	0.0	interacts with	IL10RA (interacts with) ITGB2	0.0	9606.ENSP00000227752	9606.ENSP00000380948	0.0	false	interacts with	IL10RA (interacts with) ITGB2
0.167	0.0	0.695	0.65	10.402852049910873	0.0	0	0.0	interacts with	IL10RA (interacts with) LEP	0.0	9606.ENSP00000227752	9606.ENSP00000312652	0.0	false	interacts with	IL10RA (interacts with) LEP
0.724	0.049	0.726	0.0	10.562698949795724	0.0	0	0.0	interacts with	IL10RA (interacts with) IL13RA1	0.0	9606.ENSP00000227752	9606.ENSP00000360730	0.0	false	interacts with	IL10RA (interacts with) IL13RA1
0.371	0.125	0.46	0.0	9.081111111111113	0.097	0	0.0	interacts with	IL12RB1 (interacts with) TLR2	0.0	9606.ENSP00000470788	9606.ENSP00000260010	0.0	false	interacts with	IL12RB1 (interacts with) TLR2
0.093	0.0	0.668	0.65	6.817112299465241	0.0	0	0.0	interacts with	IL12RB1 (interacts with) LEP	0.0	9606.ENSP00000470788	9606.ENSP00000312652	0.0	false	interacts with	IL12RB1 (interacts with) LEP
0.371	0.117	0.455	0.0	7.282222222222223	0.097	0	0.0	interacts with	IL12RB1 (interacts with) TLR4	0.0	9606.ENSP00000470788	9606.ENSP00000363089	0.0	false	interacts with	IL12RB1 (interacts with) TLR4
0.5	0.074	0.517	0.0	5.556796250344638	0.0	0	0.0	interacts with	IL13RA1 (interacts with) TNFSF10	0.0	9606.ENSP00000360730	9606.ENSP00000241261	0.0	false	interacts with	IL13RA1 (interacts with) TNFSF10
0.091	0.0	0.668	0.65	6.281182795698926	0.0	0	0.0	interacts with	IL13RA1 (interacts with) LEP	0.0	9606.ENSP00000360730	9606.ENSP00000312652	0.0	false	interacts with	IL13RA1 (interacts with) LEP
0.315	0.174	0.41	0.0	13.157143394240165	0.0	0	0.0	interacts with	IL13RA1 (interacts with) TLR4	0.0	9606.ENSP00000360730	9606.ENSP00000363089	0.0	false	interacts with	IL13RA1 (interacts with) TLR4
0.47	0.055	0.811	0.65	12.497457770987182	0.054	0	0.0	interacts with	ITGA7 (interacts with) THBS1	0.0	9606.ENSP00000452120	9606.ENSP00000260356	0.0	false	interacts with	ITGA7 (interacts with) THBS1
0.259	0.084	0.852	0.8	15.289334521687461	0.0	0	0.0	interacts with	ITGA7 (interacts with) PTK2	0.0	9606.ENSP00000452120	9606.ENSP00000341189	0.0	false	interacts with	ITGA7 (interacts with) PTK2
0.399	0.069	0.747	0.54	47.072561751973524	0.135	0	0.0	interacts with	ITGA7 (interacts with) ITGB2	0.0	9606.ENSP00000452120	9606.ENSP00000380948	0.0	false	interacts with	ITGA7 (interacts with) ITGB2
0.525	0.067	0.8	0.54	13.747788812494695	0.135	0	0.0	interacts with	ITGA7 (interacts with) ITGB3	0.0	9606.ENSP00000452120	9606.ENSP00000452786	0.0	false	interacts with	ITGA7 (interacts with) ITGB3
0.696	0.331	0.791	0.0	9.377209512194032	0.057	0	0.0	interacts with	ITGB2 (interacts with) TLR2	0.0	9606.ENSP00000380948	9606.ENSP00000260010	0.0	false	interacts with	ITGB2 (interacts with) TLR2
0.324	0.113	0.786	0.65	18.21673452106889	0.101	0	0.0	interacts with	ITGB2 (interacts with) PTK2	0.0	9606.ENSP00000380948	9606.ENSP00000341189	0.0	false	interacts with	ITGB2 (interacts with) PTK2
0.572	0.251	0.672	0.0	9.920634920634921	0.057	0	0.0	interacts with	ITGB2 (interacts with) TLR4	0.0	9606.ENSP00000380948	9606.ENSP00000363089	0.0	false	interacts with	ITGB2 (interacts with) TLR4
0.106	0.34	0.404	0.0	24.292857142857148	0.071	0	0.0	interacts with	ITGB2 (interacts with) LILRA2	0.0	9606.ENSP00000380948	9606.ENSP00000375618	0.0	false	interacts with	ITGB2 (interacts with) LILRA2
0.217	0.419	0.541	0.0	23.74178762414056	0.071	0	0.0	interacts with	ITGB2 (interacts with) LILRB2	0.0	9606.ENSP00000380948	9606.ENSP00000375629	0.0	false	interacts with	ITGB2 (interacts with) LILRB2
0.717	0.082	0.973	0.9	11.217647058823527	0.0	0	0.888	interacts with	ITGB2 (interacts with) ITGB3	0.0	9606.ENSP00000380948	9606.ENSP00000452786	0.093	false	interacts with	ITGB2 (interacts with) ITGB3
0.531	0.058	0.547	0.0	19.331055666040186	0.057	0	0.0	interacts with	ITGB3 (interacts with) TLR2	0.0	9606.ENSP00000452786	9606.ENSP00000260010	0.0	false	interacts with	ITGB3 (interacts with) TLR2
0.656	0.146	0.984	0.9	4.74624060150376	0.524	0	0.0	interacts with	ITGB3 (interacts with) THBS1	0.0	9606.ENSP00000452786	9606.ENSP00000260356	0.0	false	interacts with	ITGB3 (interacts with) THBS1
0.723	0.11	0.99	0.9	7.311027568922305	0.648	0	0.0	interacts with	ITGB3 (interacts with) PTK2	0.0	9606.ENSP00000452786	9606.ENSP00000341189	0.0	false	interacts with	ITGB3 (interacts with) PTK2
0.441	0.045	0.443	0.0	20.14539733932523	0.0	0	0.0	interacts with	LEP (interacts with) TLR2	0.0	9606.ENSP00000312652	9606.ENSP00000260010	0.0	false	interacts with	LEP (interacts with) TLR2
0.442	0.0	0.442	0.0	14.655555555555555	0.0	0	0.0	interacts with	LEP (interacts with) NOG	0.0	9606.ENSP00000312652	9606.ENSP00000328181	0.0	false	interacts with	LEP (interacts with) NOG
0.691	0.044	0.692	0.0	12.502852049910866	0.0	0	0.0	interacts with	LEP (interacts with) TLR4	0.0	9606.ENSP00000312652	9606.ENSP00000363089	0.0	false	interacts with	LEP (interacts with) TLR4
0.583	0.0	0.848	0.65	13.635714285714284	0.0	0	0.0	interacts with	LEP (interacts with) PRLR	0.0	9606.ENSP00000312652	9606.ENSP00000482954	0.0	false	interacts with	LEP (interacts with) PRLR
0.424	0.465	0.682	0.0	17.777820308346616	0.0	0	0.974	interacts with	LILRA1 (interacts with) LILRB2	0.0	9606.ENSP00000251372	9606.ENSP00000375629	0.053	false	interacts with	LILRA1 (interacts with) LILRB2
0.493	0.228	0.655	0.0	7.159523809523808	0.126	0	0.785	interacts with	LILRA2 (interacts with) LILRB4	0.0	9606.ENSP00000375618	9606.ENSP00000375616	0.11	false	interacts with	LILRA2 (interacts with) LILRB4
0.097	0.352	0.406	0.0	90.0	0.0	0	0.907	interacts with	LILRA2 (interacts with) LILRA5	0.0	9606.ENSP00000375618	9606.ENSP00000404236	0.066	false	interacts with	LILRA2 (interacts with) LILRA5
0.302	0.332	0.521	0.0	21.10952380952381	0.0	0	0.97	interacts with	LILRA2 (interacts with) LILRB2	0.0	9606.ENSP00000375618	9606.ENSP00000375629	0.055	false	interacts with	LILRA2 (interacts with) LILRB2
0.346	0.111	0.415	0.0	7.776312751575911	0.061	0	0.969	interacts with	LILRA4 (interacts with) LILRA6	0.0	9606.ENSP00000291759	9606.ENSP00000379651	0.055	false	interacts with	LILRA4 (interacts with) LILRA6
0.395	0.172	0.489	0.0	5.1611111111111105	0.0	0	0.945	interacts with	LILRA4 (interacts with) LILRB1	0.0	9606.ENSP00000291759	9606.ENSP00000315997	0.063	false	interacts with	LILRA4 (interacts with) LILRB1
0.463	0.168	0.554	0.0	6.027777777777777	0.0	0	0.817	interacts with	LILRA4 (interacts with) LILRB4	0.0	9606.ENSP00000291759	9606.ENSP00000375616	0.082	false	interacts with	LILRA4 (interacts with) LILRB4
0.377	0.294	0.763	0.0	8.507401837928153	0.501	0	0.983	interacts with	LILRA6 (interacts with) LILRB3	0.0	9606.ENSP00000379651	9606.ENSP00000245620	0.049	false	interacts with	LILRA6 (interacts with) LILRB3
0.392	0.319	0.584	0.0	11.946593757120072	0.061	0	0.961	interacts with	LILRA6 (interacts with) LILRB1	0.0	9606.ENSP00000379651	9606.ENSP00000315997	0.056	false	interacts with	LILRA6 (interacts with) LILRB1
0.065	0.442	0.466	0.0	27.801658692185004	0.0	0	0.961	interacts with	LILRA6 (interacts with) LILRB2	0.0	9606.ENSP00000379651	9606.ENSP00000375629	0.059	false	interacts with	LILRA6 (interacts with) LILRB2
0.066	0.636	0.658	0.0	6.0584619786707075	0.061	0	0.971	interacts with	LILRB1 (interacts with) LILRB3	0.0	9606.ENSP00000315997	9606.ENSP00000245620	0.055	false	interacts with	LILRB1 (interacts with) LILRB3
0.482	0.191	0.588	0.0	9.883843923534327	0.095	0	0.0	interacts with	LILRB1 (interacts with) TLR2	0.0	9606.ENSP00000315997	9606.ENSP00000260010	0.0	false	interacts with	LILRB1 (interacts with) TLR2
0.059	0.767	0.793	0.0	9.023389355742298	0.126	0	0.98	interacts with	LILRB1 (interacts with) LILRB2	0.0	9606.ENSP00000315997	9606.ENSP00000375629	0.05	false	interacts with	LILRB1 (interacts with) LILRB2
0.069	0.781	0.791	0.0	11.960934521940215	0.0	0	0.965	interacts with	LILRB2 (interacts with) LILRB3	0.0	9606.ENSP00000375629	9606.ENSP00000245620	0.058	false	interacts with	LILRB2 (interacts with) LILRB3
0.2	0.625	0.705	0.0	15.278316825932926	0.097	0	0.0	interacts with	LILRB2 (interacts with) TLR2	0.0	9606.ENSP00000375629	9606.ENSP00000260010	0.0	false	interacts with	LILRB2 (interacts with) TLR2
0.23	0.329	0.493	0.0	17.38511016519905	0.097	0	0.0	interacts with	LILRB2 (interacts with) TLR4	0.0	9606.ENSP00000375629	9606.ENSP00000363089	0.0	false	interacts with	LILRB2 (interacts with) TLR4
0.33	0.32	0.747	0.0	10.047619047619047	0.475	0	0.918	interacts with	LILRB2 (interacts with) LILRB4	0.0	9606.ENSP00000375629	9606.ENSP00000375616	0.069	false	interacts with	LILRB2 (interacts with) LILRB4
0.06	0.318	0.402	0.0	90.0	0.126	0	0.965	interacts with	LILRB2 (interacts with) LILRB5	0.0	9606.ENSP00000375629	9606.ENSP00000406478	0.058	false	interacts with	LILRB2 (interacts with) LILRB5
0.166	0.342	0.427	0.0	21.100763815786287	0.0	0	0.0	interacts with	LILRB3 (interacts with) TLR2	0.0	9606.ENSP00000245620	9606.ENSP00000260010	0.0	false	interacts with	LILRB3 (interacts with) TLR2
0.353	0.044	0.764	0.65	6.511319966583125	0.0	0	0.0	interacts with	PTK2 (interacts with) THBS1	0.0	9606.ENSP00000341189	9606.ENSP00000260356	0.0	false	interacts with	PTK2 (interacts with) THBS1
0.56	0.103	0.624	0.0	24.173536869047705	0.125	0	0.0	interacts with	THBS1 (interacts with) TLR2	0.0	9606.ENSP00000260356	9606.ENSP00000260010	0.0	false	interacts with	THBS1 (interacts with) TLR2
0.398	0.13	0.501	0.0	21.440893901420214	0.125	0	0.0	interacts with	THBS1 (interacts with) TLR4	0.0	9606.ENSP00000260356	9606.ENSP00000363089	0.0	false	interacts with	THBS1 (interacts with) TLR4
0.476	0.208	0.567	0.0	9.826579621095751	0.0	0	0.0	interacts with	TLR2 (interacts with) TNFSF10	0.0	9606.ENSP00000260010	9606.ENSP00000241261	0.0	false	interacts with	TLR2 (interacts with) TNFSF10
0.989	0.369	0.999	0.9	4.256672991777356	0.0	0	0.622	interacts with	TLR2 (interacts with) TLR4	0.0	9606.ENSP00000260010	9606.ENSP00000363089	0.0	false	interacts with	TLR2 (interacts with) TLR4
0.48	0.124	0.525	0.0	6.979841269841272	0.0	0	0.0	interacts with	TLR4 (interacts with) TNFSF10	0.0	9606.ENSP00000363089	9606.ENSP00000241261	0.0	false	interacts with	TLR4 (interacts with) TNFSF10
