# Supplementary material for: Identifying acute myeloid leukemia subtypes based on pathway enrichment
Source: Front Pharmacol. 2025 Mar 21;16:1557112. doi: 10.3389/fphar.2025.1557112 (PMC11968745; doi:10.3389/fphar.2025.1557112)
Supplement: Supplementary file 5 [file Table3.CSV]

AverageShortestPathLength	BetweennessCentrality	ClosenessCentrality	ClusteringCoefficient	Degree	Eccentricity	FDR	IsSingleNode	logFC	name	NeighborhoodConnectivity	NumberOfDirectedEdges	NumberOfUndirectedEdges	PartnerOfMultiEdgedNodePairs	Radiality	selected	SelfLoops	shared name	Stress	TopologicalCoefficient
2.088888888888889	0.0050344136618646436	0.4787234042553191	0.6	6	4	0.0210735902441985	false	-1.747473309	AREG	14.0	0	6	0	0.9611111111111111	false	0	AREG	52	0.3888888888888889
1.4444444444444444	0.14530479705633667	0.6923076923076923	0.36772486772486773	28	3	6.19907368885552E-8	false	-1.774683297	CD4	12.892857142857142	0	28	0	0.9841269841269842	false	0	CD4	1266	0.30697278911564624
2.2	0.04470097803431137	0.45454545454545453	0.5	5	4	0.0299393673001842	false	-1.793064065	EREG	10.2	0	5	0	0.9571428571428572	false	0	EREG	216	0.3225806451612903
1.8888888888888888	0.039567052883147255	0.5294117647058824	0.43636363636363634	11	3	0.00345865357330412	false	-1.798962398	PTK2	11.363636363636363	0	11	0	0.9682539682539683	false	0	PTK2	356	0.2913752913752914
2.1333333333333333	0.0024013733015515555	0.46875	0.7142857142857143	7	4	2.55747654799259E-7	false	-2.344686964	CTSL	16.857142857142858	0	7	0	0.9595238095238096	false	0	CTSL	28	0.5108225108225108
1.4444444444444444	0.1786377925885165	0.6923076923076923	0.38769230769230767	26	3	1.41789913516999E-4	false	-1.735375015	IL10	13.153846153846153	0	26	0	0.9841269841269842	false	0	IL10	1246	0.29895104895104896
2.1333333333333333	0.006489498156164823	0.46875	0.47619047619047616	7	4	5.25289454600022E-7	false	1.89170869733003	IGF1R	11.285714285714286	0	7	0	0.9595238095238096	false	0	IGF1R	58	0.341991341991342
2.1777777777777776	3.639201417506288E-4	0.4591836734693878	0.8333333333333334	4	4	0.00235564907753061	false	-1.609466503	BLNK	19.5	0	4	0	0.957936507936508	false	0	BLNK	10	0.5735294117647058
1.511111111111111	0.0888727377994505	0.6617647058823529	0.45849802371541504	23	3	1.81972439961997E-6	false	-1.812337511	FCER1G	14.130434782608695	0	23	0	0.9817460317460317	false	0	FCER1G	926	0.3211462450592885
1.711111111111111	0.015250862176003431	0.5844155844155845	0.6691176470588235	17	3	4.92302566796632E-8	false	-2.170370666	FCGR2B	16.823529411764707	0	17	0	0.9746031746031746	false	0	FCGR2B	194	0.4103299856527977
2.066666666666667	0.008540082132445394	0.48387096774193544	0.6444444444444445	10	4	4.77166583617021E-11	false	-2.975394036	LILRB3	15.3	0	10	0	0.9619047619047619	false	0	LILRB3	98	0.4636363636363636
1.7777777777777777	0.011384766265899581	0.5625	0.7047619047619048	15	3	6.62440928482508E-9	false	-1.964633276	CD74	17.066666666666666	0	15	0	0.9722222222222222	false	0	CD74	162	0.4266666666666667
2.3555555555555556	0.0	0.4245283018867924	1.0	2	4	6.20411393554098E-6	false	2.27120099684492	NOG	19.0	0	2	0	0.9515873015873016	false	0	NOG	0	0.6333333333333333
2.022222222222222	0.0029628969432891005	0.4945054945054945	0.7142857142857143	8	4	4.0842150319458E-14	false	-3.322308647	IFI30	16.75	0	8	0	0.9634920634920635	false	0	IFI30	66	0.4527027027027027
2.088888888888889	0.0025529718081552214	0.4787234042553191	0.7619047619047619	7	4	1.77184479559854E-4	false	-1.933948285	LILRA4	17.428571428571427	0	7	0	0.9611111111111111	false	0	LILRA4	48	0.49795918367346936
1.8888888888888888	0.032426885823311366	0.5294117647058824	0.509090909090909	11	3	0.0111175646081196	false	-1.56895318	ITGB3	14.363636363636363	0	11	0	0.9682539682539683	false	0	ITGB3	410	0.3682983682983683
2.1777777777777776	3.282828282828283E-4	0.4591836734693878	0.8666666666666667	6	4	5.23228632337325E-7	false	-1.947529458	IL13RA1	17.666666666666668	0	6	0	0.957936507936508	false	0	IL13RA1	4	0.5520833333333334
2.0444444444444443	0.014398497583190815	0.48913043478260876	0.4888888888888889	10	4	1.41704631934806E-5	false	1.83617210740563	LEP	13.4	0	10	0	0.9626984126984127	false	0	LEP	96	0.3941176470588235
2.0	0.0014680789143154736	0.5	0.8571428571428571	8	3	3.50506821327264E-8	false	-1.573384053	TNFSF10	20.25	0	8	0	0.9642857142857143	false	0	TNFSF10	30	0.5472972972972973
1.9111111111111112	0.002400994067660734	0.5232558139534883	0.8333333333333334	9	3	8.77597520367896E-14	false	-5.269090274	LILRB4	19.444444444444443	0	9	0	0.9674603174603175	false	0	LILRB4	32	0.4861111111111111
1.7333333333333334	0.00926424301914498	0.5769230769230769	0.725	16	3	1.63972377671261E-13	false	-2.033638694	CTSS	17.375	0	16	0	0.9738095238095238	false	0	CTSS	164	0.42378048780487804
1.7555555555555555	0.008312567844969664	0.569620253164557	0.7619047619047619	15	3	4.40252423513738E-10	false	-1.852074703	IL10RA	18.2	0	15	0	0.973015873015873	false	0	IL10RA	148	0.44390243902439025
1.6	0.08955725565187811	0.625	0.49473684210526314	20	3	1.18852186278427E-11	false	-3.357591871	LILRB2	14.6	0	20	0	0.9785714285714285	false	0	LILRB2	818	0.3464285714285714
1.8888888888888888	0.0075839226499504475	0.5294117647058824	0.7636363636363637	11	3	4.0842150319458E-14	false	-2.832101325	LILRB1	18.454545454545453	0	11	0	0.9682539682539683	false	0	LILRB1	136	0.4731934731934732
2.111111111111111	7.23876704268861E-4	0.47368421052631576	0.8571428571428571	7	4	3.928098050533E-5	false	-1.601140608	CIITA	19.0	0	7	0	0.9603174603174603	false	0	CIITA	14	0.5588235294117647
2.0	7.157132825582024E-4	0.5	0.9285714285714286	8	3	9.77066636954309E-9	false	-1.721486167	IL12RB1	20.625	0	8	0	0.9642857142857143	false	0	IL12RB1	14	0.5574324324324325
1.6	0.040042379557894234	0.625	0.5333333333333333	21	3	1.7374886378702E-7	false	-1.596624951	TLR2	15.380952380952381	0	21	0	0.9785714285714285	false	0	TLR2	578	0.36621315192743764
1.9777777777777779	0.023956752689513743	0.5056179775280899	0.4888888888888889	10	4	1.88779216405297E-4	false	-2.240438648	THBS1	14.0	0	10	0	0.9650793650793651	false	0	THBS1	320	0.3783783783783784
1.6444444444444444	0.059826079849065135	0.6081081081081081	0.5686274509803921	18	3	1.55561747666223E-12	false	-1.949092164	ITGB2	16.444444444444443	0	18	0	0.976984126984127	false	0	ITGB2	620	0.38242894056847543
1.6444444444444444	0.02460086037268427	0.6081081081081081	0.5789473684210527	19	3	4.33891664866833E-5	false	-1.573216285	TLR4	15.842105263157896	0	19	0	0.976984126984127	false	0	TLR4	404	0.37719298245614036
1.5333333333333334	0.08683507039419654	0.6521739130434783	0.466403162055336	23	3	0.00981501817187394	false	-1.609527973	FCGR3B	14.08695652173913	0	23	0	0.9809523809523809	false	0	FCGR3B	746	0.33436853002070394
1.511111111111111	0.07064470846854051	0.6617647058823529	0.48221343873517786	23	3	1.01235449246906E-7	false	-2.235084753	FCGR3A	14.304347826086957	0	23	0	0.9817460317460317	false	0	FCGR3A	800	0.325098814229249
2.2444444444444445	0.0	0.44554455445544555	1.0	5	4	1.07535263371213E-8	false	-2.206227205	HSPA6	19.8	0	5	0	0.9555555555555556	false	0	HSPA6	0	0.66
2.6	0.0	0.3846153846153846	1.0	5	4	3.43550845493002E-8	false	3.1484057275971	COL2A1	8.8	0	5	0	0.9428571428571428	false	0	COL2A1	0	0.55
2.3777777777777778	0.0011904761904761906	0.4205607476635514	0.8666666666666667	6	4	6.93605864201949E-4	false	1.89065510983209	COL6A1	10.166666666666666	0	6	0	0.9507936507936509	false	0	COL6A1	22	0.4420289855072464
2.3777777777777778	0.0011904761904761906	0.4205607476635514	0.8666666666666667	6	4	3.22614647483217E-5	false	-1.892569265	ITGA7	10.166666666666666	0	6	0	0.9507936507936509	false	0	ITGA7	22	0.4420289855072464
2.511111111111111	0.0	0.39823008849557523	0.0	1	4	6.66353696777571E-6	false	-1.848407217	CREB5	23.0	0	1	0	0.946031746031746	false	0	CREB5	0	0.0
3.1777777777777776	0.0	0.3146853146853147	0.0	1	5	2.1417693594646E-5	false	-1.674722481	SGK1	5.0	0	1	0	0.9222222222222223	false	0	SGK1	0	0.0
3.2222222222222223	0.0	0.3103448275862069	0.0	1	5	3.09758214089234E-4	false	-1.873161532	FBP1	6.0	0	1	0	0.9206349206349207	false	0	FBP1	0	0.0
2.2444444444444445	0.044646464646464656	0.44554455445544555	0.6	6	4	4.49387296392444E-10	false	-3.708834539	HK3	13.666666666666666	0	6	0	0.9555555555555556	false	0	HK3	382	0.48214285714285715
2.2444444444444445	8.080808080808081E-4	0.44554455445544555	0.9	5	4	1.28005573246466E-16	false	-3.549215823	LILRA1	19.0	0	5	0	0.9555555555555556	false	0	LILRA1	8	0.6333333333333333
2.3777777777777778	4.906204906204906E-4	0.4205607476635514	0.8	5	4	1.01013458415002E-10	false	-3.577695439	LILRA6	14.2	0	5	0	0.9507936507936509	false	0	LILRA6	6	0.5916666666666667
1.9111111111111112	0.0447053872053872	0.5232558139534883	0.7142857142857143	8	3	8.41311240230865E-8	false	-1.783751292	LILRA2	17.875	0	8	0	0.9674603174603175	false	0	LILRA2	250	0.44375
2.3777777777777778	0.0	0.4205607476635514	1.0	2	4	2.71647547636429E-10	false	-4.424383896	PRLR	18.0	0	2	0	0.9507936507936509	false	0	PRLR	0	0.6666666666666666
2.888888888888889	0.0	0.34615384615384615	0.0	1	4	1.436025973959E-11	false	-4.179054302	LILRA5	8.0	0	1	0	0.9325396825396826	false	0	LILRA5	0	0.0
2.577777777777778	0.0	0.3879310344827586	0.0	1	4	5.95737614750399E-6	false	-1.816993131	LILRB5	20.0	0	1	0	0.9436507936507936	false	0	LILRB5	0	0.0
