# Supplementary material for: Identifying acute myeloid leukemia subtypes based on pathway enrichment
Source: Front Pharmacol. 2025 Mar 21;16:1557112. doi: 10.3389/fphar.2025.1557112 (PMC11968745; doi:10.3389/fphar.2025.1557112)
Supplement: Supplementary file 6 [file Table2.CSV]

Pathway	Gene	logFC	adj.P.Val
Natural killer cell mediated cytotoxicity	KIR3DL1	-0.915166969	0.0220910956292829
Natural killer cell mediated cytotoxicity	KIR2DL1	-0.755487521	0.0334530309875428
Natural killer cell mediated cytotoxicity	KLRC1	-0.790370354	0.0424818791120207
Natural killer cell mediated cytotoxicity	PTPN6	-0.625195517	7.43114826874235e-05
Natural killer cell mediated cytotoxicity	ITGAL	-1.485995828	7.24812961852191e-10
Natural killer cell mediated cytotoxicity	ITGB2	-1.949092164	1.55561747666223e-12
Natural killer cell mediated cytotoxicity	VAV1	-0.262876057	0.00794592230888838
Natural killer cell mediated cytotoxicity	VAV2	-1.015442316	0.00100315328263467
Natural killer cell mediated cytotoxicity	RAC2	-0.315506003	0.0196912257311884
Natural killer cell mediated cytotoxicity	RAC3	1.20031404453777	0.000172022581282396
Natural killer cell mediated cytotoxicity	PAK1	-1.195251123	5.84715244982584e-10
Natural killer cell mediated cytotoxicity	MAP2K1	-0.596693288	6.92022331993653e-06
Natural killer cell mediated cytotoxicity	MAPK1	-0.192316536	0.0340206892422488
Natural killer cell mediated cytotoxicity	TYROBP	-1.344276051	1.42196318323374e-05
Natural killer cell mediated cytotoxicity	FCGR3A	-2.235084753	1.01235449246906e-07
Natural killer cell mediated cytotoxicity	FCGR3B	-1.609527973	0.00981501817187394
Natural killer cell mediated cytotoxicity	FCER1G	-1.812337511	1.81972439961997e-06
Natural killer cell mediated cytotoxicity	SYK	-0.53208567	7.88173825649936e-05
Natural killer cell mediated cytotoxicity	LCP2	-0.276541992	0.010692957831758
Natural killer cell mediated cytotoxicity	SH3BP2	-0.702647097	4.93126904469423e-06
Natural killer cell mediated cytotoxicity	PIK3CD	-0.459781302	0.00012057039373296
Natural killer cell mediated cytotoxicity	SHC3	0.362194562740054	0.0309387418995338
Natural killer cell mediated cytotoxicity	SHC4	0.557179809698101	0.0272786379523295
Natural killer cell mediated cytotoxicity	GRB2	-0.339294733	0.000480154546213197
Natural killer cell mediated cytotoxicity	RAF1	-0.132663113	0.0354140714781067
Natural killer cell mediated cytotoxicity	MICB	-0.403333349	0.000104198573187657
Natural killer cell mediated cytotoxicity	CD48	-1.258632783	0.00019955639677201
Natural killer cell mediated cytotoxicity	NFATC2	0.725382463143679	0.00841887168653807
Natural killer cell mediated cytotoxicity	PRKCB	-0.362698572	0.0222783282373368
Natural killer cell mediated cytotoxicity	SH2D1B	-0.829745679	0.0182829957831713
Natural killer cell mediated cytotoxicity	IFNGR1	-1.012705401	1.21661689133443e-08
Natural killer cell mediated cytotoxicity	IFNGR2	-0.563061728	0.00190096562852734
Natural killer cell mediated cytotoxicity	IFNA21	0.514489436721346	0.00347886732641914
Natural killer cell mediated cytotoxicity	IFNAR1	-0.320369574	0.00437848477918511
Natural killer cell mediated cytotoxicity	TNFSF10	-1.573384053	3.50506821327264e-08
Natural killer cell mediated cytotoxicity	TNFRSF10B	-0.657009695	0.000923029257277233
Natural killer cell mediated cytotoxicity	CASP3	0.48778140041974	0.00929480065115894
Natural killer cell mediated cytotoxicity	BID	-0.409162629	6.41866233426016e-05
Natural killer cell mediated cytotoxicity	RAET1G	0.478998643016175	0.0411924833570278
Antigen processing and presentation	PSME1	-0.288973432	0.00215178258791725
Antigen processing and presentation	PSME2	-0.474599533	0.00015200184375454
Antigen processing and presentation	PSME3	-0.171007547	0.0279486140461964
Antigen processing and presentation	HSPA6	-2.206227205	1.07535263371213e-08
Antigen processing and presentation	HSPA4	-0.248632348	0.0229929072766674
Antigen processing and presentation	CANX	0.280541016277867	0.00315617410139236
Antigen processing and presentation	PDIA3	0.261911565576011	0.0385885111834274
Antigen processing and presentation	CALR	0.884048680052696	9.77150314466186e-06
Antigen processing and presentation	TAP2	-0.447116954	0.000324642271994116
Antigen processing and presentation	KIR3DL1	-0.915166969	0.0220910956292829
Antigen processing and presentation	KIR2DL1	-0.755487521	0.0334530309875428
Antigen processing and presentation	KIR2DL4	-1.064798408	0.000780965299597524
Antigen processing and presentation	KLRC1	-0.790370354	0.0424818791120207
Antigen processing and presentation	IFI30	-3.322308647	4.0842150319458e-14
Antigen processing and presentation	CTSB	-0.892922129	3.13174001845109e-05
Antigen processing and presentation	CD74	-1.964633276	6.62440928482508e-09
Antigen processing and presentation	CTSL	-2.344686964	2.55747654799259e-07
Antigen processing and presentation	CTSS	-2.033638694	1.63972377671261e-13
Antigen processing and presentation	CD4	-1.774683297	6.19907368885552e-08
Antigen processing and presentation	CIITA	-1.601140608	3.928098050533e-05
Antigen processing and presentation	RFXAP	0.403863178672885	0.000659238123440624
Antigen processing and presentation	NFYA	0.45250071641764	1.89196226911188e-05
Antigen processing and presentation	NFYB	0.343265841317693	0.000771706710985285
T cell receptor signaling	CD4	-1.774683297	6.19907368885552e-08
T cell receptor signaling	PTPRC	-0.799264974	1.11439688199381e-08
T cell receptor signaling	LCP2	-0.276541992	0.010692957831758
T cell receptor signaling	ITK	-0.806472758	0.0176610314489575
T cell receptor signaling	TEC	0.541990805346971	0.00905014115774697
T cell receptor signaling	VAV1	-0.262876057	0.00794592230888838
T cell receptor signaling	VAV2	-1.015442316	0.00100315328263467
T cell receptor signaling	GRB2	-0.339294733	0.000480154546213197
T cell receptor signaling	PAK1	-1.195251123	5.84715244982584e-10
T cell receptor signaling	PAK4	0.352378944509199	0.0194430691771496
T cell receptor signaling	RHOA	-0.257738663	0.00585044753309209
T cell receptor signaling	DLG1	0.177488285817928	0.0473939804625478
T cell receptor signaling	MAPK11	0.967748941315714	0.00185686743967844
T cell receptor signaling	MAPK12	0.527408586801006	0.0327131535984073
T cell receptor signaling	NFATC2	0.725382463143679	0.00841887168653807
T cell receptor signaling	RAF1	-0.132663113	0.0354140714781067
T cell receptor signaling	MAP2K1	-0.596693288	6.92022331993653e-06
T cell receptor signaling	MAPK1	-0.192316536	0.0340206892422488
T cell receptor signaling	FOS	-0.731020379	0.0129080655310916
T cell receptor signaling	MALT1	-0.631117753	8.14010799094006e-06
T cell receptor signaling	CHUK	-0.402287825	4.25351343739508e-06
T cell receptor signaling	NFKB1	-0.509204367	4.02235891390193e-08
T cell receptor signaling	NFKBIA	-0.428721998	0.0132058559444398
T cell receptor signaling	PIK3CD	-0.459781302	0.00012057039373296
T cell receptor signaling	AKT2	0.362928523560882	0.000252794288382291
T cell receptor signaling	MAP3K14	-0.523831266	0.000524364718009836
T cell receptor signaling	CTLA4	-0.836521534	0.018834878789003
T cell receptor signaling	PTPN6	-0.625195517	7.43114826874235e-05
T cell receptor signaling	IL10	-1.735375015	0.000141789913516999
T cell receptor signaling	CDK4	0.333645291020506	0.00193386897935409
B cell receptor signaling	CD79B	-0.510475601	0.040014713746083
B cell receptor signaling	LYN	-0.888011657	2.36838565798695e-08
B cell receptor signaling	SYK	-0.53208567	7.88173825649936e-05
B cell receptor signaling	DAPP1	-1.22095774	2.75134724834034e-08
B cell receptor signaling	BLNK	-1.609466503	0.00235564907753061
B cell receptor signaling	VAV1	-0.262876057	0.00794592230888838
B cell receptor signaling	VAV2	-1.015442316	0.00100315328263467
B cell receptor signaling	RAC2	-0.315506003	0.0196912257311884
B cell receptor signaling	RAC3	1.20031404453777	0.000172022581282396
B cell receptor signaling	NFATC2	0.725382463143679	0.00841887168653807
B cell receptor signaling	GRB2	-0.339294733	0.000480154546213197
B cell receptor signaling	RAF1	-0.132663113	0.0354140714781067
B cell receptor signaling	MAP2K1	-0.596693288	6.92022331993653e-06
B cell receptor signaling	MAPK1	-0.192316536	0.0340206892422488
B cell receptor signaling	FOS	-0.731020379	0.0129080655310916
B cell receptor signaling	PRKCB	-0.362698572	0.0222783282373368
B cell receptor signaling	MALT1	-0.631117753	8.14010799094006e-06
B cell receptor signaling	CHUK	-0.402287825	4.25351343739508e-06
B cell receptor signaling	NFKB1	-0.509204367	4.02235891390193e-08
B cell receptor signaling	NFKBIA	-0.428721998	0.0132058559444398
B cell receptor signaling	PIK3CD	-0.459781302	0.00012057039373296
B cell receptor signaling	AKT2	0.362928523560882	0.000252794288382291
B cell receptor signaling	FCGR2B	-2.170370666	4.92302566796632e-08
B cell receptor signaling	LILRB2	-3.357591871	1.18852186278427e-11
B cell receptor signaling	LILRB1	-2.832101325	4.0842150319458e-14
B cell receptor signaling	LILRB5	-1.816993131	5.95737614750399e-06
B cell receptor signaling	LILRB4	-5.269090274	8.77597520367896e-14
B cell receptor signaling	LILRA1	-3.549215823	1.28005573246466e-16
B cell receptor signaling	LILRB3	-2.975394036	4.77166583617021e-11
B cell receptor signaling	LILRA3	-3.33207448	5.81303950117395e-08
B cell receptor signaling	LILRA2	-1.783751292	8.41311240230865e-08
B cell receptor signaling	LILRA4	-1.933948285	0.000177184479559854
B cell receptor signaling	LILRA6	-3.577695439	1.01013458415002e-10
B cell receptor signaling	LILRA5	-4.179054302	1.436025973959e-11
B cell receptor signaling	PTPN6	-0.625195517	7.43114826874235e-05
B cell receptor signaling	PIK3AP1	-0.77160601	3.22508170900733e-07
Cell cycle	CCND2	1.18600130216324	4.02043752365021e-05
Cell cycle	CCND3	-0.385817478	0.0201361988536928
Cell cycle	CDK4	0.333645291020506	0.00193386897935409
Cell cycle	CDK6	0.941950875041245	2.84338936595728e-06
Cell cycle	RB1	-0.540879123	0.000924622857655175
Cell cycle	ABL1	0.36899052526029	0.000321934103310692
Cell cycle	HDAC1	-0.140363562	0.0324500482737163
Cell cycle	E2F2	-0.500749203	0.0275351908873182
Cell cycle	TFDP2	0.685940343055463	0.000783212404805076
Cell cycle	TGFB1	-0.547758534	0.000792269418248453
Cell cycle	TGFB3	0.523521504265358	0.0021453037467849
Cell cycle	SMAD4	0.27780014248868	0.00079672952089333
Cell cycle	CDKN2B	-1.291517163	0.00239577817159969
Cell cycle	CDKN1C	0.7610089411417	0.0328626708521701
Cell cycle	CDK2	0.377020375027636	0.000402996506117104
Cell cycle	CDC25B	-0.47607549	0.000543302918448588
Cell cycle	YWHAB	-0.339899677	0.00432888114330689
Cell cycle	YWHAQ	0.222723010628828	0.002488597075444
Cell cycle	YWHAH	-0.285020007	0.00382882238963795
Cell cycle	ANAPC7	0.227553200621649	0.000544392189667662
Cell cycle	PTTG2	-1.083222868	1.66859894501176e-06
Cell cycle	SMC1A	-0.252707537	0.0126165279283622
Cell cycle	CDC14B	0.907055948529247	0.0226273539235481
Cell cycle	ORC2	0.2420356972712	0.0140639348781363
Cell cycle	ORC4	0.286845311310673	0.00621743774825059
Mismatch repair	MLH1	-0.195679619	0.00577373291373882
Mismatch repair	MSH2	0.287085094173936	0.0194284920935484
Mismatch repair	RFC2	-0.197303905	0.0300562496860847
Mismatch repair	RPA2	-0.14158865	0.0318628028229967
Mismatch repair	POLD3	-0.381742584	6.32185386413258e-05
Mismatch repair	POLD4	-0.465685183	0.000514782437507425
Homologous recombination	ABRAXAS1	0.409463609234896	0.00216874033814668
Homologous recombination	BABAM2	-0.186121172	0.0469419774563283
Homologous recombination	RPA2	-0.14158865	0.0318628028229967
Homologous recombination	RAD52	0.189425938682035	0.026216745448712
Homologous recombination	RAD51C	0.218793256951467	0.0311811451681608
Homologous recombination	POLD3	-0.381742584	6.32185386413258e-05
Homologous recombination	POLD4	-0.465685183	0.000514782437507425
Homologous recombination	TOP3A	-0.190439994	0.0345969872060352
TGF beta signaling pathway	NOG	2.27120099684492	6.20411393554098e-06
TGF beta signaling pathway	NBL1	1.36428321840171	0.00897514711492995
TGF beta signaling pathway	THBS1	-2.240438648	0.000188779216405297
TGF beta signaling pathway	FST	1.49988542532268	0.000248212872604304
TGF beta signaling pathway	BMP4	1.35360165376125	0.00221553027961056
TGF beta signaling pathway	GDF6	0.52024665382596	0.000154059877920192
TGF beta signaling pathway	AMH	0.830186442408628	0.00835387101324614
TGF beta signaling pathway	TGFB1	-0.547758534	0.000792269418248453
TGF beta signaling pathway	TGFB3	0.523521504265358	0.0021453037467849
TGF beta signaling pathway	INHBC	0.922417735546854	4.0572429536195e-05
TGF beta signaling pathway	BAMBI	1.17451163233532	0.0235022733856636
TGF beta signaling pathway	SMAD9	0.710751602574779	0.0179458628582075
TGF beta signaling pathway	SMAD4	0.27780014248868	0.00079672952089333
TGF beta signaling pathway	SMURF2	0.350994964921568	0.00180755420131022
TGF beta signaling pathway	ZFYVE9	1.65243886503237	0.000820307393022602
TGF beta signaling pathway	TGIF1	0.613407920242149	0.00201896135463263
TGF beta signaling pathway	TGIF2	0.596638994126602	1.16770593559856e-05
TGF beta signaling pathway	CDKN2B	-1.291517163	0.00239577817159969
TGF beta signaling pathway	MAPK1	-0.192316536	0.0340206892422488
TGF beta signaling pathway	RHOA	-0.257738663	0.00585044753309209
TGF beta signaling pathway	PPP2CA	-0.220722781	0.0162376185869104
TGF beta signaling pathway	PPP2CB	0.207035915646037	0.0136702743773561
Hedgehog signaling pathway	BMP4	1.35360165376125	0.00221553027961056
Hedgehog signaling pathway	BTRC	0.27384707406137	0.0125619067420343
Hedgehog signaling pathway	CSNK1E	0.652097614421627	5.30246171318437e-05
Hedgehog signaling pathway	CSNK1G1	0.352447247529757	0.00206183802477243
Hedgehog signaling pathway	DHH	0.490390202154123	0.0328620323310838
Hedgehog signaling pathway	HHIP	2.05651216756432	2.96018281492613e-06
Hedgehog signaling pathway	PRKACA	-0.617752245	6.26202495728981e-06
Hedgehog signaling pathway	PTCH1	1.19597278726344	0.0121641237743463
Hedgehog signaling pathway	SHH	0.715945502985125	0.00234549867710368
Hedgehog signaling pathway	SMO	1.30087873030701	0.0048492850042721
Hedgehog signaling pathway	STK36	0.435715891268058	0.0140776402899603
Hedgehog signaling pathway	WNT11	0.944805611107403	0.0208897854762901
Hedgehog signaling pathway	WNT3	0.637497783770673	0.0133573908088283
Hedgehog signaling pathway	WNT9A	0.45911779706653	0.0441899760355621
PI3K Akt signaling pathway	TGFA	1.01868903892194	0.0114672909325408
PI3K Akt signaling pathway	EREG	-1.793064065	0.0299393673001842
PI3K Akt signaling pathway	AREG	-1.747473309	0.0210735902441985
PI3K Akt signaling pathway	FGF17	1.08602965095534	0.0141038144813155
PI3K Akt signaling pathway	PDGFA	0.961733314629764	0.0232000064040375
PI3K Akt signaling pathway	KITLG	-1.063261638	0.0187605058805341
PI3K Akt signaling pathway	VEGFB	0.416932125145413	0.0120842110850733
PI3K Akt signaling pathway	HGF	1.25651027806911	0.039649747446682
PI3K Akt signaling pathway	EFNA1	1.45311420134616	0.000263482824570481
PI3K Akt signaling pathway	EFNA3	0.543623972834359	0.00119139677645424
PI3K Akt signaling pathway	ERBB2	0.498322458485164	0.0166501244927238
PI3K Akt signaling pathway	FGFR1	1.29442420333812	0.00931271617578673
PI3K Akt signaling pathway	FGFR3	1.20117635492045	0.00246973493014546
PI3K Akt signaling pathway	IGF1R	1.89170869733003	5.25289454600022e-07
PI3K Akt signaling pathway	CSF1R	-1.375616772	1.66702246192678e-05
PI3K Akt signaling pathway	KIT	1.03942144241361	0.0076680790697747
PI3K Akt signaling pathway	GRB2	-0.339294733	0.000480154546213197
PI3K Akt signaling pathway	RAF1	-0.132663113	0.0354140714781067
PI3K Akt signaling pathway	MAP2K1	-0.596693288	6.92022331993653e-06
PI3K Akt signaling pathway	MAPK1	-0.192316536	0.0340206892422488
PI3K Akt signaling pathway	TLR2	-1.596624951	1.7374886378702e-07
PI3K Akt signaling pathway	TLR4	-1.573216285	4.33891664866833e-05
PI3K Akt signaling pathway	SYK	-0.53208567	7.88173825649936e-05
PI3K Akt signaling pathway	PIK3AP1	-0.77160601	3.22508170900733e-07
PI3K Akt signaling pathway	OSM	0.740404941885423	0.0475185887908809
PI3K Akt signaling pathway	IFNA21	0.514489436721346	0.00347886732641914
PI3K Akt signaling pathway	PRLR	-4.424383896	2.71647547636429e-10
PI3K Akt signaling pathway	IL2RA	-1.069067956	0.0463256442516792
PI3K Akt signaling pathway	IL4R	-0.6080264	0.00437848477918511
PI3K Akt signaling pathway	IFNAR1	-0.320369574	0.00437848477918511
PI3K Akt signaling pathway	CSF3R	0.588871515370038	0.0191002960116163
PI3K Akt signaling pathway	JAK2	-0.743795632	4.21043639016612e-07
PI3K Akt signaling pathway	COL2A1	3.1484057275971	3.43550845493002e-08
PI3K Akt signaling pathway	COL4A6	0.869157676416795	0.00974668071790254
PI3K Akt signaling pathway	COL6A1	1.89065510983209	0.000693605864201949
PI3K Akt signaling pathway	COL9A2	-0.970095287	0.0241063139076069
PI3K Akt signaling pathway	LAMC1	1.44666650252022	0.0391037198046684
PI3K Akt signaling pathway	LAMC3	1.19900798365601	0.0257528973140302
PI3K Akt signaling pathway	THBS1	-2.240438648	0.000188779216405297
PI3K Akt signaling pathway	THBS3	0.404579954758187	0.0222818869417478
PI3K Akt signaling pathway	FN1	-1.038297629	0.024095045486242
PI3K Akt signaling pathway	ITGA3	0.779306500530456	0.0474023453144952
PI3K Akt signaling pathway	ITGA5	0.429148595039631	0.00366011074247017
PI3K Akt signaling pathway	ITGA7	-1.892569265	3.22614647483217e-05
PI3K Akt signaling pathway	ITGB3	-1.56895318	0.0111175646081196
PI3K Akt signaling pathway	ITGB4	1.14292752143879	0.0126064628629236
PI3K Akt signaling pathway	ITGB6	1.48560072481225	6.88547165179191e-05
PI3K Akt signaling pathway	ITGB7	-1.483453908	2.66270007552113e-08
PI3K Akt signaling pathway	PTK2	-1.798962398	0.00345865357330412
PI3K Akt signaling pathway	PIK3CD	-0.459781302	0.00012057039373296
PI3K Akt signaling pathway	LPAR1	-1.340385203	0.0103087094279973
PI3K Akt signaling pathway	LPAR2	-0.411069098	0.0254436480682829
PI3K Akt signaling pathway	LPAR4	1.00022412324826	0.0162873576248548
PI3K Akt signaling pathway	LPAR5	0.860470155088823	0.00549383900247162
PI3K Akt signaling pathway	GNB2	-0.490832798	0.000730890535748336
PI3K Akt signaling pathway	GNB3	1.31985968977599	0.000199152329007837
PI3K Akt signaling pathway	GNG7	0.675313686735858	0.0259259219060612
PI3K Akt signaling pathway	GNG10	-0.449542777	0.00203290868056504
PI3K Akt signaling pathway	GNGT2	-1.825546698	6.60022332897812e-09
PI3K Akt signaling pathway	PIK3CG	-0.336025017	0.0270338948480277
PI3K Akt signaling pathway	PIK3R5	-0.916311235	4.11506343676923e-07
PI3K Akt signaling pathway	TSC1	0.229048026485443	0.0286434104288738
PI3K Akt signaling pathway	MTOR	-0.224084062	0.0251338623604737
PI3K Akt signaling pathway	RPTOR	0.495623547679071	0.00012212862991419
PI3K Akt signaling pathway	EIF4E2	-0.370365695	4.60701375526219e-07
PI3K Akt signaling pathway	SGK1	-1.674722481	2.1417693594646e-05
PI3K Akt signaling pathway	SGK2	1.0945393686704	0.000143455562494727
PI3K Akt signaling pathway	AKT2	0.362928523560882	0.000252794288382291
PI3K Akt signaling pathway	MAGI2	1.34536034148182	2.75190956901499e-05
PI3K Akt signaling pathway	PPP2CA	-0.220722781	0.0162376185869104
PI3K Akt signaling pathway	PPP2CB	0.207035915646037	0.0136702743773561
PI3K Akt signaling pathway	PPP2R2D	0.161314631502147	0.0481473474425722
PI3K Akt signaling pathway	PPP2R3B	0.400036639737631	0.0235929272528802
PI3K Akt signaling pathway	PPP2R3C	-0.182616147	0.0421933813328958
PI3K Akt signaling pathway	PPP2R3A	0.769878753307031	0.000882234915932229
PI3K Akt signaling pathway	PPP2R5B	-0.412171212	0.016065107829875
PI3K Akt signaling pathway	PPP2R5C	-0.173286632	0.0321399895023899
PI3K Akt signaling pathway	PPP2R5A	-0.196926391	0.0363097268710656
PI3K Akt signaling pathway	NOS3	-1.00910827	0.00476700264060958
PI3K Akt signaling pathway	CDK2	0.377020375027636	0.000402996506117104
PI3K Akt signaling pathway	CDK4	0.333645291020506	0.00193386897935409
PI3K Akt signaling pathway	CDK6	0.941950875041245	2.84338936595728e-06
PI3K Akt signaling pathway	CCND2	1.18600130216324	4.02043752365021e-05
PI3K Akt signaling pathway	CCND3	-0.385817478	0.0201361988536928
PI3K Akt signaling pathway	BCL2L11	-1.111620086	4.3744123746959e-06
PI3K Akt signaling pathway	YWHAB	-0.339899677	0.00432888114330689
PI3K Akt signaling pathway	YWHAQ	0.222723010628828	0.002488597075444
PI3K Akt signaling pathway	YWHAH	-0.285020007	0.00382882238963795
PI3K Akt signaling pathway	BCL2L1	0.441823088877926	0.0175415749862003
PI3K Akt signaling pathway	BCL2	0.831665422874244	3.26118382521773e-05
PI3K Akt signaling pathway	ATF4	0.316379051086989	0.0105964125884031
PI3K Akt signaling pathway	CREB3L2	0.250458865246737	0.0235022733856636
PI3K Akt signaling pathway	CREB3L4	0.852418368362939	5.36006392504144e-09
PI3K Akt signaling pathway	CREB5	-1.848407217	6.66353696777571e-06
PI3K Akt signaling pathway	MCL1	-0.458951291	0.0129540303858759
PI3K Akt signaling pathway	RXRA	-0.803628261	0.00231522703931035
PI3K Akt signaling pathway	NR4A1	-1.001732007	0.0182440891987212
PI3K Akt signaling pathway	CHUK	-0.402287825	4.25351343739508e-06
PI3K Akt signaling pathway	NFKB1	-0.509204367	4.02235891390193e-08
PI3K Akt signaling pathway	MYB	0.643116006508205	6.21194371677928e-06
JAK STAT signaling pathway	IL15	-1.476150689	0.000769696865111108
JAK STAT signaling pathway	IL2RA	-1.069067956	0.0463256442516792
JAK STAT signaling pathway	IL4R	-0.6080264	0.00437848477918511
JAK STAT signaling pathway	IL15RA	-0.918574765	0.000109328782118546
JAK STAT signaling pathway	IL21R	-0.953143571	0.000677768263626617
JAK STAT signaling pathway	CSF2RA	-1.197570407	3.82088510112504e-05
JAK STAT signaling pathway	IL27	-0.948032506	9.64270423180348e-05
JAK STAT signaling pathway	OSM	0.740404941885423	0.0475185887908809
JAK STAT signaling pathway	CTF1	0.576938640432424	0.0418700252541691
JAK STAT signaling pathway	IL6ST	-0.848116184	0.00549383900247162
JAK STAT signaling pathway	IL11RA	0.472812106205836	0.0110593106558358
JAK STAT signaling pathway	IL13RA1	-1.947529458	5.23228632337325e-07
JAK STAT signaling pathway	IL27RA	-0.30605109	0.0375085521510257
JAK STAT signaling pathway	IL31RA	-3.014899529	1.13620603148061e-08
JAK STAT signaling pathway	IL10	-1.735375015	0.000141789913516999
JAK STAT signaling pathway	IL10RA	-1.852074703	4.40252423513738e-10
JAK STAT signaling pathway	IL10RB	-0.627218943	1.22021624468704e-05
JAK STAT signaling pathway	IL22RA2	-1.107486462	0.00944715378432131
JAK STAT signaling pathway	IL12RB1	-1.721486167	9.77066636954309e-09
JAK STAT signaling pathway	LEP	1.83617210740563	1.41704631934806e-05
JAK STAT signaling pathway	PRLR	-4.424383896	2.71647547636429e-10
JAK STAT signaling pathway	MPL	1.17352566948255	0.0200963603924562
JAK STAT signaling pathway	CSF3R	0.588871515370038	0.0191002960116163
JAK STAT signaling pathway	IFNA21	0.514489436721346	0.00347886732641914
JAK STAT signaling pathway	IFNK	-0.788233668	0.0132976430204414
JAK STAT signaling pathway	IFNW1	0.397724382100805	0.0441906569852022
JAK STAT signaling pathway	IFNAR1	-0.320369574	0.00437848477918511
JAK STAT signaling pathway	IFNLR1	-0.924081351	0.0118937708342048
JAK STAT signaling pathway	IFNGR1	-1.012705401	1.21661689133443e-08
JAK STAT signaling pathway	IFNGR2	-0.563061728	0.00190096562852734
JAK STAT signaling pathway	PDGFA	0.961733314629764	0.0232000064040375
JAK STAT signaling pathway	JAK2	-0.743795632	4.21043639016612e-07
JAK STAT signaling pathway	TYK2	-0.330212435	0.00543395544545759
JAK STAT signaling pathway	STAT2	-0.238572951	0.0299973887934322
JAK STAT signaling pathway	STAT5B	0.268317006150594	0.00936086527781148
JAK STAT signaling pathway	STAT6	-0.401856711	9.95650428317248e-05
JAK STAT signaling pathway	IRF9	-0.279173356	0.0434842519550201
JAK STAT signaling pathway	SOCS5	0.402760093130662	3.66162536137195e-05
JAK STAT signaling pathway	SOCS7	0.510655890019814	2.17805718802403e-05
JAK STAT signaling pathway	BCL2	0.831665422874244	3.26118382521773e-05
JAK STAT signaling pathway	MCL1	-0.458951291	0.0129540303858759
JAK STAT signaling pathway	BCL2L1	0.441823088877926	0.0175415749862003
JAK STAT signaling pathway	CCND2	1.18600130216324	4.02043752365021e-05
JAK STAT signaling pathway	CCND3	-0.385817478	0.0201361988536928
JAK STAT signaling pathway	STAM	0.318940852852141	0.0302336311052374
JAK STAT signaling pathway	PTPN2	-0.279339118	0.00191544607659787
JAK STAT signaling pathway	PTPN6	-0.625195517	7.43114826874235e-05
JAK STAT signaling pathway	PIAS2	0.26174994908764	0.0478424494855265
JAK STAT signaling pathway	PIAS3	0.404412744766089	7.46543080420669e-05
JAK STAT signaling pathway	GRB2	-0.339294733	0.000480154546213197
JAK STAT signaling pathway	RAF1	-0.132663113	0.0354140714781067
JAK STAT signaling pathway	PIK3CD	-0.459781302	0.00012057039373296
JAK STAT signaling pathway	AKT2	0.362928523560882	0.000252794288382291
JAK STAT signaling pathway	MTOR	-0.224084062	0.0251338623604737
mTOR signaling pathway	SLC7A5	0.819921379886282	0.00283262139627322
mTOR signaling pathway	ATP6V1A	-0.578721836	2.07440392772701e-06
mTOR signaling pathway	ATP6V1B2	-0.504960703	0.000587367792371225
mTOR signaling pathway	ATP6V1C2	0.364453374054666	0.0193152673267714
mTOR signaling pathway	ATP6V1E1	-0.372057082	1.55179062673376e-05
mTOR signaling pathway	ATP6V1F	-0.340146025	0.0231161705434515
mTOR signaling pathway	ATP6V1G2	0.797108989918942	0.00358550939179688
mTOR signaling pathway	LAMTOR2	-0.430705885	0.00433653140969378
mTOR signaling pathway	FNIP1	0.284267105203774	0.0310521838718387
mTOR signaling pathway	FNIP2	-0.641300509	0.00428634868794516
mTOR signaling pathway	RRAGD	0.647577600119233	0.00675848839384394
mTOR signaling pathway	CASTOR1	0.499916415804489	0.0048564639088522
mTOR signaling pathway	CASTOR2	2.54923040479971	1.575647602607e-06
mTOR signaling pathway	MIOS	-0.258375514	0.0115854155175657
mTOR signaling pathway	SEH1L	0.268413442653123	0.00346897709490666
mTOR signaling pathway	WDR59	0.369058743149038	0.00178896231174141
mTOR signaling pathway	DEPDC5	-0.252630457	0.00720006972664666
mTOR signaling pathway	RPTOR	0.495623547679071	0.00012212862991419
mTOR signaling pathway	MTOR	-0.224084062	0.0251338623604737
mTOR signaling pathway	TTI1	0.1737572369692	0.0260851321061047
mTOR signaling pathway	CLIP1	-0.530773502	2.53236807620183e-07
mTOR signaling pathway	GRB10	1.30509842448514	0.000221070022350287
mTOR signaling pathway	ULK1	0.357199229122662	0.0210052401016201
mTOR signaling pathway	ULK2	-1.10847785	0.000539359207995186
mTOR signaling pathway	EIF4E2	-0.370365695	4.60701375526219e-07
mTOR signaling pathway	CAB39	-0.42379504	4.02043752365021e-05
mTOR signaling pathway	TSC1	0.229048026485443	0.0286434104288738
mTOR signaling pathway	WNT3	0.637497783770673	0.0133573908088283
mTOR signaling pathway	WNT9A	0.45911779706653	0.0441899760355621
mTOR signaling pathway	WNT11	0.944805611107403	0.0208897854762901
mTOR signaling pathway	FZD7	1.09710590587812	0.000196182169296398
mTOR signaling pathway	LRP5	1.13704530423556	0.000114779606295798
mTOR signaling pathway	DVL2	0.290969315890357	0.0175095613794313
mTOR signaling pathway	IGF1R	1.89170869733003	5.25289454600022e-07
mTOR signaling pathway	GRB2	-0.339294733	0.000480154546213197
mTOR signaling pathway	RAF1	-0.132663113	0.0354140714781067
mTOR signaling pathway	MAP2K1	-0.596693288	6.92022331993653e-06
mTOR signaling pathway	MAPK1	-0.192316536	0.0340206892422488
mTOR signaling pathway	RPS6KA1	-0.32467631	0.0238111394985202
mTOR signaling pathway	RPS6KA2	0.940421360686683	0.0433659133531504
mTOR signaling pathway	PIK3CD	-0.459781302	0.00012057039373296
mTOR signaling pathway	AKT2	0.362928523560882	0.000252794288382291
mTOR signaling pathway	CHUK	-0.402287825	4.25351343739508e-06
mTOR signaling pathway	MAPKAP1	-0.139248301	0.00389850211891284
mTOR signaling pathway	RHOA	-0.257738663	0.00585044753309209
mTOR signaling pathway	PRKCB	-0.362698572	0.0222783282373368
mTOR signaling pathway	SGK1	-1.674722481	2.1417693594646e-05
KEGG_GLYCOLYSIS_GLUCONEOGENESIS	PGK1	-0.217957784	0.0177328296820872
KEGG_GLYCOLYSIS_GLUCONEOGENESIS	PDHA1	0.186796220657698	0.00400366967227944
KEGG_GLYCOLYSIS_GLUCONEOGENESIS	TPI1	-0.25828114	0.0345469506422698
KEGG_GLYCOLYSIS_GLUCONEOGENESIS	FBP1	-1.873161532	0.000309758214089234
KEGG_GLYCOLYSIS_GLUCONEOGENESIS	HK1	-0.629277372	0.000643231501962134
KEGG_GLYCOLYSIS_GLUCONEOGENESIS	HK3	-3.708834539	4.49387296392444e-10
KEGG_GLYCOLYSIS_GLUCONEOGENESIS	ADH4	0.468651356239039	0.0466825196898107
KEGG_GLYCOLYSIS_GLUCONEOGENESIS	PGAM1	-0.59114001	0.000501540919226342
KEGG_GLYCOLYSIS_GLUCONEOGENESIS	ALDH7A1	1.27865051169908	0.0059957355870648
KEGG_GLYCOLYSIS_GLUCONEOGENESIS	ENO1	-0.253778432	0.0457070449830701
KEGG_GLYCOLYSIS_GLUCONEOGENESIS	PKM	-0.519135668	0.00376799513485793
KEGG_GLYCOLYSIS_GLUCONEOGENESIS	PGAM4	-0.456244921	0.00806885503146638
KEGG_GLYCOLYSIS_GLUCONEOGENESIS	ADH6	0.657818381668672	0.0145724301765691
KEGG_GLYCOLYSIS_GLUCONEOGENESIS	ALDH3B1	-1.012238552	6.37706524236348e-05
KEGG_GLYCOLYSIS_GLUCONEOGENESIS	ALDH3A2	-0.647034558	0.0128470468348598
KEGG_GLYCOLYSIS_GLUCONEOGENESIS	GALM	-0.769378394	0.0259209395943366
KEGG_GLYCOLYSIS_GLUCONEOGENESIS	ALDOB	0.860791047591185	0.000462114287603558
Wnt signaling pathway	BTRC	0.27384707406137	0.0125619067420343
Wnt signaling pathway	CAMK2A	-0.686581503	0.0467716452486774
Wnt signaling pathway	CAMK2D	-1.163795677	0.00304855924797272
Wnt signaling pathway	CAMK2G	0.261199640542039	0.0450432713025032
Wnt signaling pathway	CCND2	1.18600130216324	4.02043752365021e-05
Wnt signaling pathway	CCND3	-0.385817478	0.0201361988536928
Wnt signaling pathway	CHP1	-0.393714029	0.00244470246368583
Wnt signaling pathway	CSNK1E	0.652097614421627	5.30246171318437e-05
Wnt signaling pathway	CSNK2A1	0.183526677826555	0.00418374020493018
Wnt signaling pathway	CTNNBIP1	0.636674461050836	6.04698115439699e-07
Wnt signaling pathway	DKK2	-2.062679362	0.000376990334724649
Wnt signaling pathway	DVL2	0.290969315890357	0.0175095613794313
Wnt signaling pathway	FRAT1	-0.770339406	5.29964649361419e-05
Wnt signaling pathway	FRAT2	-0.857281609	8.17681836210205e-07
Wnt signaling pathway	FZD7	1.09710590587812	0.000196182169296398
Wnt signaling pathway	LRP5	1.13704530423556	0.000114779606295798
Wnt signaling pathway	MMP7	-1.370800724	0.015807101813696
Wnt signaling pathway	NFAT5	0.525070498918333	6.82270217363718e-05
Wnt signaling pathway	NFATC2	0.725382463143679	0.00841887168653807
Wnt signaling pathway	NKD1	1.30191487813305	0.000828275304694415
Wnt signaling pathway	PLCB2	-0.863625672	1.24825448082448e-05
Wnt signaling pathway	PPARD	-1.029633068	6.05253772814864e-06
Wnt signaling pathway	PPP2CA	-0.220722781	0.0162376185869104
Wnt signaling pathway	PPP2CB	0.207035915646037	0.0136702743773561
Wnt signaling pathway	PPP2R5A	-0.196926391	0.0363097268710656
Wnt signaling pathway	PPP2R5B	-0.412171212	0.016065107829875
Wnt signaling pathway	PPP2R5C	-0.173286632	0.0321399895023899
Wnt signaling pathway	PRKACA	-0.617752245	6.26202495728981e-06
Wnt signaling pathway	PRKCB	-0.362698572	0.0222783282373368
Wnt signaling pathway	RAC2	-0.315506003	0.0196912257311884
Wnt signaling pathway	RAC3	1.20031404453777	0.000172022581282396
Wnt signaling pathway	RHOA	-0.257738663	0.00585044753309209
Wnt signaling pathway	SFRP4	1.08329462162572	0.00234161639425526
Wnt signaling pathway	SIAH1	0.383870400163357	0.000264893772469513
Wnt signaling pathway	SMAD4	0.27780014248868	0.00079672952089333
Wnt signaling pathway	VANGL1	0.886964181414054	0.00757849634699072
Wnt signaling pathway	VANGL2	1.90872883261034	0.000321934103310692
Wnt signaling pathway	WNT11	0.944805611107403	0.0208897854762901
Wnt signaling pathway	WNT3	0.637497783770673	0.0133573908088283
Wnt signaling pathway	WNT9A	0.45911779706653	0.0441899760355621
